# Supplementary material for: Small RNA and degradome sequencing used to elucidate the basis of tolerance to salinity and alkalinity in wheat
Source: BMC Plant Biol. 2018 Sep 15;18:195. doi: 10.1186/s12870-018-1415-1 (PMC6139162; doi:10.1186/s12870-018-1415-1)
Supplement: Supplementary file 5 — Table S2. The mature and pre-sequences of 85 “known” miRNAs. (XLSX 17 kb) [file 12870_2018_1415_MOESM5_ESM.xlsx]

## Sheet: Sheet1
miRNA	Mature sequence	Pre sequence
tae-miR1117	UAGUACCGGUUCGUGGCACGAACC	gUUUGAAAAUGGGACCUUUAGUACCGGUUCGUGGCACGAACCGGGACUAAAGGUCUUCAACCCCAUUAGUUCCGGUUCGUGCCACAAACCGCGACUAAAAGGGAGGAGCUUUAGUCGC
tae-miR1118	CACUACAUUAUGGAAUGGAGGGA	gAAGCACGUGGAUAGAGGAAGCACUACAUUAUGGAAUGGAGGGAGUAUGUUGUAGGCAAUGAUUGUUUGCCUUGAAGAUUUUAUAGAUCCUGCUCUGGUCUUUCUGAUUUUGUCUGUUCCUUUUUUUUAUGUUUGGUUCG
tae-miR1120a	ACAUUCUUAUAUUAUGAGACGGAG	gCGGCCGCCCGGGCAGGUACUCCCUCCGUCCCAUAAUAUAAGAACAUUUUUGACAGUGUAGUGUCAAAAACAUUCUUAUAUUAUGAGACGGAGGGAGUAUUUCCCAGCUCCUGAAUCAC
tae-miR1120b-3p	UUCUUAUAUUGUGGGACAGAG	uAAAUACUCCCUCUGUCCCAAAAUAUAAGAACAUUUUUGACACUAUUGUAAUGUUAAAAAUGUUCUUAUAUUGUGGGACAGAGGGAGUAGUUU
tae-miR1120c-5p	UAAUAUAAGAACGUUUUUGAC	cUCUAUCCCAUAAUAUAAGAACGUUUUUGACACUAGUGUAGUGUUAAAAACGUUCUUAUAUUUUGGGACAGAGG
tae-miR1121	AGUAGUGAUCUAAACGCUCUUA	uAUAUAUGUACUCCCUCUGUAAAGAAAUAUUAGAGUGUUUAGAUCACUUAAGUAGUGAUCUAAACGCUCUUAUAUUUCUUUACGGAGGGAGUACUGUA
tae-miR1122a	UAGAUACAUCCGUAUCUAGA	aUAAGUACUCCCUCUGUUCCUAAAUACUCCCUCCGUCCCAAAAAUUUUGGCUUAGAUUUGUCUAAAUACGUAUGUAUCAAGUCAUGUUUUAGUAUUAGAUACAUCCGUAUCUAGACUAAUCUAAGACAAGAAUUUUGGGACGGAGGGAGUAUAAGUCUUUUUAGAGAUUCCACUACAAACUACAUACGGAUGUAUAUAGACAUAUUUUAGAGUGUAGAUUCACUCAUUUUACUUCGUAUGUAGUCCAUAGUGGAAUCUCUAAGAAGGCAUAUAUUUAGGAACAGAGGGUGUACCA
tae-miR1122b-3p	AGACUUAUAUGUAGGAACGGA	uUAUACUCCCUCUGUUCCUAAAUGUAAGUCUUUUUAGAGAUUUCACUGCAAAAUACAUACGGAUGUAUAUGGACAUAUUUUAGAGUAUAGAUUCACGCAUUUUGAUCCGUAUCUAGUCCAUAGUGAAAUCCCUAAAAAGACUUAUAUGUAGGAACGGAGGGAGUAAAU
tae-miR1122c-3p	UCUAAUAUUAUGGGACGGAGG	gUGAACUACUCUCUCCAUCCCAUAAUGUAAGACGUUUUUGCAAACUAUAUUAGCUUGCAAAAACGUCUAAUAUUAUGGGACGGAGGGAGUAGUACA
tae-miR1125	AACCAACGAGACCAACUGCGGCGG	uUUGGCCGUAAAUUUAACCAACGAGACCAACUGCGGCGGGAACAAAAAUUAUAUCGCUGAAUUAUAUCAAAAAUACGAAUUCAGUAGCAUAGGUUUUGCUCCCGCCACAUUCGGUCUUGUUGGUUAAAUUUACCGGUCAAA
tae-miR1127a	UCCUUCCGUUCGGAAUUAC	aCAUUAGAUGUACUCAACUACUCCUUCCGUUCGGAAUUACUCGUCCAAGAAAUAAAUGUAUCUAAAUGCAUUUUAGUUGUAGAUACAUCCAUUUUUAUCAUUUUUGUGACAAGUAAUUCCGAACGGAGGGAGUAUAUUCUAAUGUGGAUC
tae-miR1127b-3p	ACAAGUAUUUCUGGACGGAGG	cAUGACAGAUGCUUCUGUCCGGAAAUACUUGUCCUAGAAAUCGGUGUAUCUAGACUUAUUUUAAUUAUAGACACAUCCAUUUUAUCCAUUUAUAAGACAAGUAUUUCUGGACGGAGGGAGUAUUAUA
tae-miR1128	UACUACUCCCUCCGUCCGAAA	aUAUGAGAGCAUGGGUGAGAGGUGCUUAGUUACUACUCCCUCCGUCCGAAAAUACUUGUCAUCAAAAUGAAUAAAAAAGGGGAUGUAUCUAGAACUAAAAUACAUCUAGAUACAUCCCCUUCUAUCCAUUUUGAUGACAACUAUUUCCGGACGGAGGGAGUAAUUGCUUCUUCUGGCUUGGCGUUUAUGU
tae-miR1130b-3p	UCUUAUAUUAUGGGACGGAGG	aUUGUACUCCUCCAUCCCACAAUAUAAGACGUUUUUGCAAACUACUUGAACAUCUUGUAUAAACAGCUUGCCAAAACAUCUUAUAUUAUGGGACGGAGGGAGCACU
tae-miR1133	CAUAUACUCCCUCCGUCCGAAA	aCUUCUUAGUGAUAGUGGUCAAUUACAUCAUAUACUCCCUCCGUCCGAAAAAGUUUGUCCCAAGCUUGUUCCUCAAAUGGAUGUAUCUAGCACUAACUUGAUGCUACAUACAUUCAUUUGAGGGACACGCUUUUUCGGAUGGAGGGAGUAGUAAUUUUGAUAUACACACUGAAGUUGCUA
tae-miR1135	CUGCGACAAGUAAUUCCGAACGGA	cUACUCCCUCCAUUCGGAAUUACUUGUCUCGGAUAUGGAUGUAUCUAGAACUAAAAUACGUCUAGAUACAUCUAUUUCUGCGACAAGUAAUUCCGAACGGAGGGAGUAG
tae-miR1136	UUGUCGCAGGUAUGGAUGUAUCUA	uACUCCCUCCGUUCCGAAUUACUUGUCGCAGGUAUGGAUGUAUCUAGAUGUAUUUUAGUUCUAAAUACAUCCAUUUCUGCGACGAGUAAUUUGAAACGGAGGGAGUA
tae-miR1137a	UAGUACAAAGUUGAGUCAUC	cACGAUGACGACGAUUACAUAGCCUUGUACUCCCUCCGUUCCAAAAUGGAUGACCCAAGUUUGUACUAAAGUUAGUACAAAGUUGAGUCAUCUAUUCUGGAACGGAGGGAGUAGUAGUAAUACAACGUUGCUAGUGAUAAGGAAAAUC
tae-miR1137b-5p	UCCGUUCCAGAAUAGAUGACC	uUGAUCUAUCUCCGUUCCAGAAUAGAUGACCAACUUUAUACUAAAAUUAGUACAAAGUUGGGUUAUCUAUUUUAGAACGGAAGGAGUAC
tae-miR1138	GCUUAGAUGUGACAUCCUUAAAA	aUCUUGUAUAGGUCUGUCUAGGACACAUCUAAAUGUGACAUAACUAUGUCACAUCUAAGCUGAUGUCAACUCUGUUUGUGGUCUAUUUUUUUUAUCCUAGUUUUUUUAUUUCUUAUUGCUACAUUAUAUAUUUGUAGGAGCUUAGAUGUGACAUCCUUAAAAACAUCUAGAUGUGAAUUAAACAAACUGAUCUU
tae-miR156	UGACAGAAGAGAGUGAGCACA	uCCUCUCUCUCUCUCUCUCUGCGUGUCGACCGUCUGCUGUGUCCGAUGGGAUCGGUCGGGGGCUGCGGUGGAGGGUUGAUGAUGGUGCGAAUGGCUGACAGAAGAGAGUGAGCACACAGCGGCAGACUACGUCUGGUAAAGAGGACGGAUGGAUGCGAAGAGAGAUAUAGACGCAGCUGCUGUUGCGUGCUCACCCUCUCUCUGUCAGCGUUCCGCCAUCAAUCAAUCUAUCCAUCCAUCUCCCCUUGCCGUUCCCAUCGCUUCGCAGCUCGACUGCC
tae-miR159a	UUUGGAUUGAAGGGAGCUCUG	gUGGAGCUCCUAUCAUUCCAAUGAAGGGUCUACCGGAAGGGUUUGUGCAGCUGCUCGUUCAUGGUUCCCACUAUCCUAUCUCCAUAGAAAACGAGGAGAGAGGCCUGUGGUUUGCAUGACCGAGGAGCCGCUUCGAUCCCUCGCUGACCGCUGUUUGGAUUGAAGGGAGCUCUGCAU
tae-miR160	UGCCUGGCUCCCUGUAUGCCA	aGAGGUGAAAACAAUGGGAUAUGCCUGGCUCCCUGUAUGCCACUCGCGUAGCUGCCAACUCCCCAAACCUUGCGUUGGCUCUACCGCGGAUGGCGUGCGAGGAGCCAAGCAUGACCGUCUCUCUCUCUCUCUCUCUCUCUCUCUCUCU
tae-miR164	UGGAGAAGCAGGGCACGUGCA	gGUGGAGAAGCAGGGCACGUGCAUCCAUUUCCAGCUCGGCAUUCCCGGCGUCCGGCCGGCCGGCUGCCGCGGCCUUGCCUGGCUGGGUAGUGCGUCGCUCGAUCCGGCCGUGCGCCGGCGGCCGGCCCUUGCAUGCAUGUGCCUUUCUUCUCCACC
tae-miR167a	UGAAGCUGCCAGCAUGAUCUA	cUGCCCAAGGGAACGAGUGAAGCUGCCAGCAUGAUCUAGCUCCGAGUGAUCAAACAAGAAACGCUGCGGCAGCCUCACUUCUUCCCGCCGUUGGGCACAACUACUUCU
tae-miR167c-5p	UGAAGCUGCCAGCAUGAUCUGC	cCUUUGCUGGUGUGAGAGACUGAAGCUGCCAGCAUGAUCUGCUCAUCCAGCAUGCGCCGAACCGCGUUCGGUUGCGCGGGGUUAUCUUGGAAUUUUUGCUCCAUCAGAUCAUGCUGCAGCUUCAUUUUCUCACGGCCACCAACAGA
tae-miR171a	UGAUUGAGCCGUGCCAAUAUC	uGGAAUGGUCACUAUGAUGUUGGCUCGACUCACUCAGACCACGCCUGCCGGCCGGCCGUAGCCAUGCAUCUGCAUGCGGUGGUGGCUCUGAUUGAGCCGUGCCAAUAUCUCAGUGCUCUUUCAUGCAUGC
tae-miR171b	UUGAGCCGUGCCAAUAUCACG	uGAGUUAAUCCUGCGAGGGGAGUGAACGCGGUAUUGGUGCGGUUCAAUCAGAGAGCUGGCGCCCCAGGAGGCAAGGGGUUCCUCCCUUCGAUUGAGCCGUGCCAAUAUCACGCGGUUUCUCAUGAAUCGCAUCCUCCU
tae-miR1847-5p	ACCUGCAGUUGGGCCAAUGAC	cCGUAACUGUACCUGCAGUUGGGCCAAUGACAUGUGGGCCUAACAGACGGCUGGCCCACAUGCCAUUGAUCCAACUGUAGGUGCAGUUACGGC
tae-miR319	UUGGACUGAAGGGAGCUCCCU	aGUUUGAGGGAGCUCACUUCAGUCCACUCAUGGGAGGUAGCGGGGAUUGAACGAGCUGCCGACUCAUUCACUCGAGCACACAGUAGAUAUGAGACUAGUCCAGGGCAUACCAGUAUGUUACAAUAUGUACUGUGCGAAUGAGCGAAUGCAGCGGGAGAUUGUUCUCUCUUUCCUCCUCCAUGCUUGGACUGAAGGGAGCUCCCUCAUCUCU
tae-miR395a	GUGAAGUGUUUGGGGGAACUC	cUUACAGUGGGUUCCUUGCAAGCACUUCAUGAGGCAUUAUUAAAAAUGCCACUGUGAAGUGUUUGGGGGAACUCUUG
tae-miR395b	UGAAGUGUUUGGGGGAACUC	cUGAAGUGUUUGGGGGAACUCUUGGUGUCACCAAGCAUUUAGUAGACAUUGGCCACAUAUCAUAAGAGAGAUGCAUCAAUGGGCUGAAUGUUUGGUCUUACCAUGGGUUCCUUGCAAGCACUUC
tae-miR396-5p	AACUGUGAACUCGCGGGGAUG	gGCUUUCUUGAACUGUGAACUCGCGGGGAUGGGGAUUCCCUGGAUUGUGGCGCUCCUGCCUUCUCUUCGGCCGUCUCCGCCUGUUGAUGGUUCAAGAAAGCCC
tae-miR397-5p	UCACCGGCGCUGCACACAAUG	cGCAAAGGUGCCAUUGAGUGCAGCGUUGAUGAACCGUCCGGCCUCCUCCGAGGCCGGAGCGGUUCACCGGCGCUGCACACAAUGACGCCUCUGC
tae-miR398	UGUGUUCUCAGGUCGCCCCCG	aGACGCGAGGAAAUUCCUGCGGGGUCGAACUGGGAACACAUGGGAUACGAACCGCUUGAUUGAGGAGCGACUCUUAUCAACUCAUGUGUUCUCAGGUCGCCCCCGCUGGAGCCUCCUCGC
tae-miR408	CUGCACUGCCUCUUCCCUGGC	aUUUUGUGAGUGGAGAGGGGGGAGGAGACAGGGAUGGAGCAGAGCAAGGGAUGAGGCAAGCAACAAAAUUUACCACCUGAUUAUGAGAAGAGGGAGAGAGUUGCCAGAGCUUCUGUUGCUGUUGUUGCUCCCUCCCUGCACUGCCUCUUCCCUGGCUCCCCUCCCAAAUCUCUCCCUCCCCCUCUCU
tae-miR444a	UUGCUGCCUCAAGCUUGCUGC	gACUCGAGAUAUGCAUGUGGCGGCACCGAGCAUGAGGCAACAACUGCAUUACUUGCGGGGAAGGCGCAAGUAGGACACCUGCAUUACUUGCAAACAAGGCGCAAAAUUAAUAGAAGAUCACCAUACUUGUGGCUUUCUUGCAAGUCAUGCAGUUGCUGCCUCAAGCUUGCUGCCUCCCUUUGCCAAAGCUAUCAGAAAAAACAUAAAGUUCUGUUAGUUUCCCUAAACUUUAAAAACAUAAAGUUCUGUUAGUUUCCCUAAACUUUAAAACAUGUUCUACAAAAUUGAUCUAGAAAUGAUUGGCUUACUGUGCUAAUUUAAAGCAAUAUAAUUACUCGACAACUGCAUAUGCACAUGUUAGAAGCAAGGCAGUAGAAUACUUAUGUUUUCAUCUACUGG…
tae-miR5048-5p	UUUGCAGGUUUUAGGUCUAAGU	uCUAGCAAUAUAUUUGCAGGUUUUAGGUCUAAGUGGUGAAUAUCGAUCUCUGAAUAUAUUGAUAACCUUCACAAAUUUGCUGAUUAUUUUGUAGAGCUAUUAUUGUCCCACAUGCAUAUCCAUGACUAAAAAAAGCAAAAAAGUAAUAAUUGGGUGUUGUGUUCUCACAAAGAAAGAUGGAAAAGUUUAACAAAAACUUGUGAAGGAAGAUGAAUGCUUUGAUUAUGCAUGAAUCCAUAAUGAUAAAGUGCUAUUGAAUGAUCAAGUAAUUUGUAAGGUUUUUAUUAUCUUCGCAAGAGUUGUAUUGUUAAUUUAGACCUAGACAUGCAAGUAUAUUUCUAGG
tae-miR5049-3p	AAUAUGGAUCGGAGGGAGUAC	aCGGAAGGAUGUACUUCCUCCAAUCCGUAUUACUUAUCUUAGAUUUGUCUAGAUACAUACAUUUAUACAAAUUUAAGACGAAUAAUAUGGAUCGGAGGGAGUACCUGAUAAUAA
tae-miR5062-5p	UGAACCUUAGGGAACAGCCGCAU	cGUAGCUUCUUGAACCUUAGGGAACAGCCGCAUAACACCAUUAACUUGAAAACCACUUAUCUUAUCCCAAAACUGCUCCUACCACAAUAUAAGGGGUAAGGAAUGGUUUUUAGUUUGUGAGGUCAUGCGGAUUUUUCACCAAGGUUCAAGUGGUUAUC
tae-miR5084	AUACAGUACUGCAGAGGAUCCUAA	aAAAAAGGGGUUUAGAUCCUCUGCAGUACCGUAUGGUGCUGUAGUAUGGAUAACAUGUGGGGCCAGGUCUCACCUGGCAGUGACUGUACAACAUCAUACAGUACUGCAGAGGAUCCUAACCCCUUAAAA
tae-miR5200	UGUAGAUACUCCCUAAGGCUU	aCUAAUUAAGCCUUAGUGAAUAUCUACACUAGUAAGUUUUUCUUCAUGUUUGAAAUGCUUAGCAUUGUAGAUACUCCCUAAGGCUUGGGUGGU
tae-miR531	CGCUCGCCGGAGCAGCGUGCA	gGCGGCUCCGCUCGCCGGAGCAGCGUGCAACGGAGGGAUCCUGCGCGCUGCUCCGUCGAGCAUGGCCACC
tae-miR5384-3p	UGAGCGCGCCGCCGUCGAAUG	uGCCGACCCCUUCGCCGGUCGCGCGUUCCCCUUGCGGUGAGCGCGCCGCCGUCGAAUGGAUCGGUG
tae-miR6197-5p	UCUGUAAACAAAUGUAGGACG	aAGUACUCCCUCUGUAAACAAAUGUAGGACGUUUUUGCAGUUUAAAUUAAACUGCUAAAACAUCUUACAUUUGUGUACAGAGGGAAUAUAU
tae-miR7757-5p	AUAAAACCUUCAGCUAUCCAUC	uGCAUUACAUAUAAAACCUUCAGCUAUCCAUCUCCAUAUCAGCCUGUCUCUCUUAAUUUUGAAACAUUUUGGAAAUAUGCUUAAAUAUCCUUGAACAUAAGAACGAGCCACACAUGCUGCACCAAUACUAUGAAAAGUAGCAUAGAAUGAGUAAAAGAGGCUCUUGACUUUUAGAUCAUGCAAGAGCUUUGAUCUACAGGUAAACCCUUUUUUACUAACUACUAGCAGCUUUAAUCUGCCUUCUUAUCUAUAUGAUUAGUUAUUAUGUCUAAGUAUGUUUUUAGAAGAUUAAGCAAGCUCAUUCGAUAUGUAAAUGGAUAGUUUGAGGUUUUAUUUAUAAUGAU
tae-miR9652-5p	CCUGUUUGUCAUUAAGUUUCUU	cUAUUGAGAUGUGUUUGUCACCUGUUUGUCAUUAAGUUUCUUAGUGCCUUUGCCAUCUUAGUGAAGGGUCAAAAGGUACUUAGAAGCUUAAUGAGAACAUGUGACAAACGUACUUCGAGGCGGA
tae-miR9652-3p	AAGCUUAAUGAGAACAUGUG	cUAUUGAGAUGUGUUUGUCACCUGUUUGUCAUUAAGUUUCUUAGUGCCUUUGCCAUCUUAGUGAAGGGUCAAAAGGUACUUAGAAGCUUAAUGAGAACAUGUGACAAACGUACUUCGAGGCGGA
tae-miR9653a-3p	UUUGAGACUUUGGCCAUGGCC	cCAUCGCUUUGGUUCCCAGGCCAUGGCCAAGGUCUCGUGAGGUUCGCGUGACCUUUGAGACUUUGGCCAUGGCCAUGGUGGCCAUGGCAUGUUG
tae-miR9653b	UGGCCAAGGUCUCUUGAGGCU	cCACGGCCGUGGCCAAGGUCUCUUGAGGCUUGGCCUUGAAGACUUUGGCCACGUCCAUGG
tae-miR9654a-3p	UUCUGAAAGGCUUGAAGCGAAU	uUGCACGUUGGUUCGCUUCAAGCCUUGAGGAAUAGGGUAGACUGCAUGGAGCUAUGUGCAGUGCAGUUUACACUAUUCUGAAAGGCUUGAAGCGAAUUAACUAGCAU
tae-miR9654b-3p	UUCCGAAAGGCUUGAAGCGAAU	aUGCUCACAUUCACGUUGGUUCGCUUCAAGCCUUGAGGAAUAGGGUAAACUGCACGGAGUUAUGUGCAGUGCAGUUUACACUAUUCCGAAAGGCUUGAAGCGAAUUAACUAGCAUUGUGCCUCUU
tae-miR9656-3p	CUUCGAGACUCUGAACAGCGG	cCAUGGCUGCGACAGGCACCAUUGUUCAGUGUUUCGAAGGAAUAAUACCGUUGCUGGGUUUGGAGGACUGUUUUAACGGUAUUAUCUGCUUCGAGACUCUGAACAGCGGUGCCAUAGAAGCUACUGCCC
tae-miR9657a-3p	UGUGCUUCCUCGUCGAACGGU	gCGUGCCGGCUCCGUUCGCCGGAGAAGCUUACUGCGGACCAACGCCGUGUGCUUCCUCGUCGAACGGUGGCGACCACG
tae-miR9657c-3p	CGUGCUUCCUCGUCGAACGGU	gCAUAGCGGAGGGCUGGCUCCGUUCGCCGGAGAAGCAUGUUGUGGACCAGUGCCGCGUGCUUCCUCGUCGAACGGUGGCGACCAUGUUGCACGCGC
tae-miR9658-3p	AUCGUUCUGGGUGAAUAGGCC	uCUGGUAACAAUAGAUUGGGAUUCAGGCGCAGUUCUUUUGACCGAUUCUCCCAGAAUUUUGAGAAUCGCACCUCCUAAACCAAUAGGUUUAAGAUUGUGAGAACGGUCUGAUUCUCAUCGUUCUGGGUGAAUAGGCCAAAAAACCAG
tae-miR9661-5p	UGAAGUAGAGCAGGGACCUCA	uUGGGGAAGAUGAAGUAGAGCAGGGACCUCACGCUCAAGAAGCGGUGAGGUGCCUGACCUACUUCAUCUUCACCAAC
tae-miR9662a-3p	UUGAACAUCCCAGAGCCACCG	gGGGAGCCCGGCGGCUCUGUGGUGUUCAAGCAGGAACCUCAUGCUACCGGCAGGAUGCGGCGCUUGCUUGAACAUCCCAGAGCCACCGGCGUGCCAA
tae-miR9662b-3p	UGAACAUCCCAGAGCCACCGG	uCGGGGAGCCCGGCGGCUCUCUGGUGUUCAAGCAGGAACCUCCAUGCUACCGGCAGCAUGCGGCGCUUGCUUGAACAUCCCAGAGCCACCGGCGUGCCAAAU
tae-miR9663-5p	AAGCGUAGUCGAACGAAUCUG	aAGAGAAGCUUGGUCAUCUAAAGCGUAGUCGAACGAAUCUGCCGUUGAUGAGGAUAUGUUCAGAUUCGUUCUAUUACACUUUACAUGAGCAGACUACUCACCA
tae-miR9664-3p	UUGCAGUCCUCGAUGUCGUAG	gGUCUGAUGGUUAACGAACCACGGCAUAGAGGCACUGCAAACAUCCGAGAUGAGCAAACUAAGCUUGUCCGUAGUUUGCAGUCCUCGAUGUCGUAGUUUGUUUUUCCAUCUAUUGU
tae-miR9666a-3p	CGGUAGGGCUGUAUGAUGGCGA	uCAUUCGGAUUCGCCAUCAUACGCCCAACCGUGCAUUUGAUAUGCAUAUAUAUGCAUCACGAGCCACGGUAGGGCUGUAUGAUGGCGAUACCGAUUGG
tae-miR9666b-3p	CGGUUGGGCUGUAUGAUGGCGA	uCAUUCGGAUUCGCCAUCAUACGUCCAACCGUGCAUUUGAUAUGCAUAUAUAUGCAUCACGAGCCACGGUUGGGCUGUAUGAUGGCGAUACCGAUUGG
tae-miR9668-5p	CCAAUGACAAGUAUUUUCGGA	aGAUACAUCCAUUCCAAUGACAAGUAUUUUCGGACGGAGGGAAUACAAGAUUCGACUCCAUGAAGUAGCUUUACCUCUAGCAAUAGAAUAAAAAAAACUCCCUCUGUCCGGAAAUACUUGUCGGACAAAUUGAUGUAUC
tae-miR9669-5p	UACUGUGGGCACUUAUUUGAC	gAGAUUUCCAUACUGUGGGCACUUAUUUGACAAGAAUGAGGAGAAACAUGAAUUCUUGGCAAAUAGUGCCCUUAGUAUGAAAUUCUG
tae-miR9670-3p	AGGUGGAAUACUUGAAGAAGA	cCUGAACGUCUUCUUCAAGUACUCCACUUUUUUUUCUCGCGGAGAAAAAGGUGGAAUACUUGAAGAAGAUUUUCAGGU
tae-miR9671-5p	UGACUUUACACAACUGUCCGGC	uAUUGUGAUAUGACUUUACACAACUGUCCGGCAGUACAUUGUCUGAUAGUGUACUGACAGUGUACUGCUCGGCAGGUAUGUAAAGUCAAAUCACAGUAU
tae-miR9672a-3p	CCACGACUGUCAUUAAGCAUC	aUCUGUUUGAAGUGAAGAUGAUGCUUAAUGACAGUCGUGGUUCUUAGAAGAGCCAGGCGACUAUGUCUACGCUGGCCAUUAAGCAUCGUCUUGCCUAGGACACCACGACUGUCAUUAAGCAUCGCCUUCACCUCAAAAGGGCC
tae-miR9672b	UACCACGACUGUCAUUAAGCA	gUGAAGGCGAUGCUUAAUGACAGUCGUGGUGUCCUAGGUGAAGACGAUGCUUAAUGGCCAGCGUAGACAGUCGCCUGGCUCUUCUAGGAUACCACGACUGUCAUUAAGCAUCAUCUUCAC
tae-miR9673-5p	UAAGAAGCAAAUAGCACAUG	cGCCUCGAGGUAAGAAGCAAAUAGCACAUGCAGGAGGUAAGAAAGAAGCAAGCGAAUGCGUGUGCUCUUUCCUUCUUACCCUCGAGCCGG
tae-miR9674a-5p	GCAUCAUCCAUCCUACCAUUC	aAUUUGUCCAUAGCAUCAUCCAUCCUACCAUUCAACGGCGGCUGCUGCUGCCCACCGGUGGGUAGGAUGGCUGGUGCUAUGGAUAGCUU
tae-miR9674b-5p	AUAGCAUCAUCCAUCCUACCC	gAACUCGUCCAUAGCAUCAUCCAUCCUACCCUUCAACGGUGGUUGCCGAUUCCCCACGGUGGGUAAGAUGGCUGAUGCUAUGAAUAACUUCA
tae-miR9675-3p	UUUAUGAUCACUCUCGUUUUG	aUGCUGCCAGCCAAGACGAGGGUGAUCAUAAACUCCUGGGUAAUCAUGUUGGACACCCAGUCCAGGAACAUGCCGAGGAGUUCAGAGCGGAGAGGUUCAAGGGAGCUUGCAUGGACUUUCAUGGUGUAUUCUUCGGGUACACGCCGCAGACCAAAGGAUGGCAUGUACCUGAAGCAGGAGUUUAUGAUGGCCCAGCAGUUUAUGAUCACUCUCGUUUUGCCUGUCAUCA
tae-miR9676-5p	UGGAUGUCAUCGUGGCCGUACA	cUUCACACCGUGGAUGUCAUCGUGGCCGUACAUGAAUCGUCCCCCACAUCCAGCUCUGUUCAAUUUCAGGCAAAGUGGACGUUUCAUUGUACGGCCUGAUGACAUCCACGGCGUGGCU
tae-miR9678-3p	UCUGGCGAGGGACAUACACUGU	cGUAGGAUCAUCUGGCGAGGGACAUACACUGUACAAGUGAAUCGCGGCGCGCCCUGCGGCCUGUACAGUUUAUGUCCCCGGCAGACGAUCUACGA
tae-miR9679-5p	CAGAACCAGAAUGAGUAGCUC	gAGGCGCCUCCAGAACCAGAAUGAGUAGCUCAUGCACCUACUCAACAUAGUGAAUGUGAGCUGCUCAUUCUGGUUUUAGAUGCGCUUCC
tae-miR9772	UGAGAUGAGAUUACCCCAUAC	aGCGGCCGUUGAGAUGAGAUUACCCCAUACCAUAUAGCGGCAGCUCGACUCCGCACACGCGUAGGGGGCAAUCUCACCUCAACAGCUUCU
tae-miR9773	UUUGUUUUUAUGUUAUUUUGUGAA	uUGUUGUUCAGAAAUAGGAAAGCAGAAUGAAAUCCAGUCUUAGUCAAAUAUUUCAUAUCUCUUCUUAUCCAUUUAAACAUAUGGAUUUAGAGUAGAGCAUAUGGAUCAAUCUAUUUAUAAUUAUAAGAAUCGAAUGUGUUUGUUUUUAUGUUAUUUUGUGAAGAA
tae-miR9774	CAAGAUAUUGGGUAUUUCUGUC	aAGACAGAAAUACCCAAUAUCUUGCUAGAACAAGAUAUUGGGUAUUUCUGUCUU
tae-miR9775	UGUGCGCAAUAAGAUUUUGCUA	cAUCAUAUUAUGUGCGCAAUAAGAUUUUGCUAUGCUUUCACCGUUGAUUCAACCAAUUGACAUCAAUGUUGAUAAAGGCAUGGAAAAAUCUUAUUGUAUACAUGAUAUGGUG
tae-miR9777	AGCAAACAUAUCUGAGCACA	gCUGUUUUUGUGCCGUGAUGAUUGCUUUACUUCUGACACCUCUUGUACGAGAAGCGCCUUGAUGCGCUUCGCUGAGCAGAUUGCAGCAAACAUAUCUGAGCACAGUCACACGC
tae-miR9778	UGCAUCAUCUCGAACUCGUCG	gAAGCCCUGCAUCAUCUCGAACUCGUCGGUGCGAUAGCGUGCAGCGUGACAUGCUGUUCAUCACCAACGAGUUCCAGACGAUGCAGGCCUUC
tae-miR9779	CUUAUGCAACGUCUGAGGAU	uUGUCUCAUUUCUUAUCUGUGUAUAAGACCAAUGAUCCAUAUUUUUAUGUUGUUUUAAAAGUGUUCUUACCUAUGAUGAGUUGCGAACUGUAUUGCCUACAUUGUUUGAACAAUCUGUGAGAAGCUUAUGCAACGUCUGAGGAUGAACAA
tae-miR9782	GUAUUAGGUUGGUCAAAUUGACGA	aGGUUGUCAAUUUUAUCACCCUAAUAUAAACUAUAUAGCACAAAAAUUAUACCGUUUGAAAAUAGAACAUAUGAAGUUUAUAUUGGUAUAUUUUUUGUAAUAUUUGACUUGUAUUAGGUUGGUCAAAUUGACGACCU
tae-miR9783	AUAAGCACCGGUGCUUAAGAA	aGUUUUUCUCUAAGUAUCGGUGCUUAUUUGUAGAGGGUAGACGCUUAAUUAAGCGUCUGUCCUAUAGAAAUAAGCACCGGUGCUUAAGAAGAACU
