# Supplementary material for: Small RNA and degradome sequencing used to elucidate the basis of tolerance to salinity and alkalinity in wheat
Source: BMC Plant Biol. 2018 Sep 15;18:195. doi: 10.1186/s12870-018-1415-1 (PMC6139162; doi:10.1186/s12870-018-1415-1)
Supplement: Supplementary file 6 — Table S3. The mature and pre-sequences of 219 “novel” miRNAs. (XLSX 25 kb) [file 12870_2018_1415_MOESM6_ESM.xlsx]

## Sheet: Sheet1
miRNA	Mature sequence	Pre sequence
novel_1	ucggaccaggcuucauucccc	gaaugacgccggguccgaaagagagacgcgcgcauggugugcguguggcgcguuucggaccaggcuucauucccc
novel_10	uugagccgugccaauaucucu	cgauauuggugagguucaauccgaugcuaggucuuacaacagugguaagaccaguaucugauugagccgugccaauaucucu
novel_100	uccaggacuagaaugagcagc	uccaggacuagaaugagcagcucaugcagcuacucaacauagugaaugugagcugcucauucugguucuagagg
novel_102	caaaaggcuggcgcgggc	caaaaggcuggcgcgggcugugcugccuucauugcucccuuuuguc
novel_103	acggauauaguaucauacacu	acggauauaguaucauacacuaguaucauauauauauaauaccaguacaugauacucuccguaa
novel_11	aaauggauugcauugucgaacgug	aaauggauugcauugucgaacgugcguugcacgugcaugcuuacuaguc
novel_110	aaggcagcaggcgcgcag	aaggcagcaggcgcgcagaaugagcuaauuucucagucucgugaccgacuggcuucu
novel_111	auuuauuggggcuuaugaacuagu	auuuauuggggcuuaugaacuaguuaugggauaacuaauuuagaagccucaacaaauuu
novel_112	uggaugucaucguggccguau	uggaugucaucguggccguauaugaaucgucccccacauccagcucugaucaauuucagauacagguggacguuucauuguacggccugaugacauccacg
novel_115	auuuugccgucuguuagaaaauac	auuuugccgucuguuagaaaauacgcagaaggcaaagacuuugccguuugcauuuuuuuuaacagacggcaaaguaacc
novel_117	augaagguaguaacuuagacuagu	augaagguaguaacuuagacuaguggcauaugcaugacauuaguauaaguuacuccucacua
novel_12	cagaucuggaguucgaugacgugu	cagaucuggaguucgaugacguguccgggguguugccccggucugauucguucaacggcaaugguuucgccuuuauuggcgagccaccuuggagguccgcaaagcugcauaucagcgauggagccgcgucgagcucggguguggaggu
novel_123	ccucgccgguugcgcguccacc	ccucgccgguugcgcguccaccucgcggugaacgcgccgccgucgagcgg
novel_124	auuuagugaccguauugaccguau	aggcaauuugaccggucaaaguagacaaaauaagaagcuauauggugagucacugaccguauaaucaccucaaaucguauuuagugaccguauugaccguau
novel_125	ccguuuugcggggucugacucugc	aagagcagaccccgcaaagccgauacguagaaaagcauauuucgcguuuauccuucuguacggguccguuuugcggggucugacucugc
novel_127	aagaugaaaaggucuuugu	aaagaccuuugaaucuuugucgucuacuggcagauggcaaagaugaaaaggucuuugu
novel_129	ccguuugggggucugcaucugugc	aaagagcagaacccgcauagccgacccgucaaaaagcauauuccacgaauauacuuuuuuacggguccguuugggggucugcaucugugc
novel_133	uauuuggacaucugagcagcucuc	uauuuggacaucugagcagcucucagcaaaaaggacaaaucgggccaaaacaguacaugagcaguaaacuuuuauauaaacccucaauuugucuuuuuugucgagaacucuuuagauguccaaaugau
novel_135	cuuaugacuucucuuagacag	gugugaaagaacucauaggugugaaacacucuccgaugaugaugacguagcugcaaacacuuaugacuucucuuagacag
novel_137	cuagaucucagucgacuuagacuu	cuagaucucagucgacuuagacuucgcgaagucuaagucaacugacgucauaaa
novel_139	auucugguagaaucgccu	auucucccagaaucgacccccuccccagcuucucccagaauggcuacuucauauuauuuuuuuacaauccuaucuaguuaaggucuaauuagcuaggauuguaaaaaaacauaugaaauggugauucuggaagaagcuggggaggggggcgauucugguagaaucgccu
novel_14	ucuuugccgucuggauuuaggucu	cagaguuggcugacggcaaagucuuugccgucuuccugaugaaaaccuggcggcaaaguauucuuugccgacuuaucuuugccgucugcuuccugacggcaaaaucuuugccgucuggauuuaggucu
novel_141	uuuuugucgagagcugcucaga	ugagaagcucccgucaaaaaagacaaauuaggccagaacagugcaugaacaaugaacuuuguuauagacccuaaauuuggcuuuuuugucgagagcugcucaga
novel_142	gcuuauuuguacaugguagacgcu	gcuuauuuguacaugguagacgcuuaauuaggagucucuccuguagaaauaggcaccagc
novel_144	cuuugccgucuguaauuaaaacac	guuuuauuauuacagacggcaaauaacauacuuugccgucuucaaauagaaauacagacggcaaaauauuuaccgucuggguuuuuauuuacagauggcaaaauauuaucuuugccgucuguaauuaaaacac
novel_145	uagauggucuacgaaucuggaugu	uagauggucuacgaaucuggauguaauuuuuauuucuguuguucguuguacugccaugauugaagauaaauagauuggaaguuuuuucgcaaaaaaaacccugcauagauacuacaacucguucaaucuaugaucaauuuuucacacaguaugaacaaaacugccccagcgaaaaaauugcguucguaguuugucuuuuuacuagc
novel_146	ccucuguaccgaaauacuuguagu	ccucuguaccgaaauacuuguagucgaggaaacuuaaguauuucgguacagagggaguagu
novel_150	auuuacggucaaacuugaauuu	auucaaauuuaacuguaaagucccgauuacggauggagcaaaaauuacauuaaauuuguauuuuuuauaugaauucagugauauaauuuuugcucccgcuguaaucuguuuuguugguuauauuuacggucaaacuugaauuu
novel_151	cuugguuuuagacuguguguagac	uuacauggagucuggaaguagcagcgaugcucauggcguaucucaaguccaauguauauggagguucgacacaugaaugaauucaaggugguggagaauauuugccaagguggaguuuguuagaauugugucgaauauuauuguauaagguagguuacaguuagacuugguuuuagacuguguguagac
novel_156	aagacaagaauuuugagacgg	gucccaaauuuuuuguuuuagauucgucuagauacugauguaucuaauacuaaaacaugauuugauacauccguauuuaaacaaauccaagacaagaauuuugagacgg
novel_157	gcugaaggucuccgguuc	gcugaaggucuccgguucgaaccugggcggagccaucuaaauuguuuuuuuucuuugcauuuuuaccauugugcaaaagaaaaaguaaaagaagaaaaagaauagguuaauggcccauacaggucuccaaccugugaccuucgcgu
novel_159	cauuuagacaucugaguagcucuc	cauuuagacaucugaguagcucucagcaaaaaagacaaaucagaucaaaacaaauacaugaacaguaaacuguuuuacagacgccgaauuugucuuuuuuugcugagaguugcucaguuguccaaauuau
novel_165	aguugaucuuguuugguuuagagc	ccaaagcuagggcaugaucaauuuuuugguaaguugaucuuguuugguuuagagc
novel_169	uggaucugaaauuuuuagggc	ccuagaaacuccagguccaaaaucaaaauguacauugagaaacaaaaaagagaaaucuaggucugaauagugucaaugugucuuuugucucuucuuuacacuauucaugcuagauuucacauuuuuguuucucaauguguguucugaguuuggaucugaaauuuuuagggc
novel_17	uccucguguuguauuccc	cgagaguagcacuaggauggauuaccuccgucacguccucguguuguauuccc
novel_170	uugagugacaauuaauaugga	cauauuauuugucgcucaaucggaaggaucuaaacguauuucggugcuagauacaucuguuugagugacaauuaauaugga
novel_182	uggacgaggaugugcagcugc	uggacgaggaugugcagcugcgguaggacguucagcuacgaccggcagcugcacauccacuuccaag
novel_186	agggucgaacugagaacacau	agggucgaacugagaacacaugagauauauugacgagcgacuaacucauguguucucaggucgcccc
novel_187	uggucuguguuuguuucaaac	uggucuguguuuguuucaaacaagguggucaggcguacguccugugccucucuuuguugcugcaccucguuugagacgaaaacagaccaac
novel_19	uucgccggugacgcguuucccu	uucgccggugacgcguuucccuuagcggaagcgcgccgccgucgaac
novel_190	ccugccugggcgucacgu	ccugccugggcgucacgucaaaacacgcucccaaccacccucaucgggaaucgggaugcggcaucuggucccucgucucgcaaggggcgguggacugaaggucaggcugccgguguaccgcgccggacacagcgcauggugggcguccucacuuuaucaacgcggugcauccgacgugcagccgacauuauggccucagaacgacccagcaaacgaagcgcacgucgcuucgaccgcgaccccaggucaggcgg
novel_191	ucccggugaugacuugug	ucccggugaugacuugugauguucacaaguaguggccugauuca
novel_192	uggucuguguucauuucaaac	uggucuguguucauuucaaacaagguggucaggacguacguccugugccucucuuuguugcugcaccucguuugagacgaacacugaccaa
novel_193	ugagccgaaccaauaucacuc	ugguauuguuucggcucauguccucgucgagcacaucgucggaugagaugugagccgaaccaauaucacuc
novel_195	cauggccaaggccucugagguc	cauggccaaggccucugaggucgcgugaccuuuuaggccucgcccauggcu
novel_196	uuccacagcuuucuugaacug	uuccacagcuuucuugaacugcaucugcaauugguggaugcuagcuucuaccggcaagaucugcaguucaauaaagcugugggaaa
novel_199	aucgugcugugacaguuucacu	ugaagcugccagcaugaucuaacucuugaagcuggccgcguggugcugguuagaucgugcugugacaguuucacu
novel_2	uuggacugaagggugcucccu	agagcguccuucaguccacucacgggcggugcuaggaucgaauuagcugccgacucauucauccacuugccgagcaaaguuauuugccgaggagcuuagcaggugagugaaugaagcgggagguaaagucuuugaucucgcaccgucguugcuuggacugaagggugcucccu
novel_20	aacgacgacuacaaacacugaagc	ucagugcuuguagucaucgcuagacgaucuacggacauggauguaaguuuuauuucuuccuuuuuugcggaaaaauuuccgaucuauucaucuuaaaucauggcaguacaacaaacaccagaaauaauaaaaauuacaucuagaccuguagaccaccuaacgacgacuacaaacacugaagc
novel_204	ugagacgagaucuccccauac	ugagacgagaucuccccauaccacauagcggcagcucggcuccgugcacgcguauggggagaucucgccucaac
novel_205	cuuggauugaagggagcucu	agcucccuucgauccaauccaggaggggagguggucggaugcagcugccgguucauggauaccuguccggugcaugcagugcgguugagccugcgcaccuguauagguuuugcaugacccgggagaugaaccuaccagcaucuuucccucgugcuuggauugaagggagcucu
novel_209	gaucgugcugugacaguuucacc	ugaagcugccagcaugaucuaacucuugaaccagcuagcuuccgcggggugguuagaucgugcugugacaguuucacc
novel_214	uugagacgagaucuccccaua	uugagacgagaucuccccauaggcccauaccacauagcggcagcucggcuccgugcacgcguauggggagaucucgccucaac
novel_215	accuucaggaaggacugcauc	accuucaggaaggacugcaucaucuggaacgauagcgcgcagcuucaccugguguucgucaccagcgaguucuagaggaugcagucuuuccucaaggugg
novel_216	cacgauacucuuggacgauuc	cacgauacucuuggacgauucuuggacgauaaugcaaaucagaccaucuauauaaaggacuaggugcaacacagccaguggauuaaacauaucgucgcugaaucguccagcaguaucgucug
novel_219	cauggccaaggucucuugaggc	cauggccaaggucucuugaggcuuggccuugaagacuuuggccaug
novel_22	uguguucucaggucaccccuu	gagugccucugagaacacaagcgcggguuccuuugucaggugcuuuggaucgccugcaauuguguucucaggucaccccuu
novel_222	auuaaguggaguagaucugacggu	auuaaguggaguagaucugacggugcugguuuucuuguguacaguaaguuuggugguuuagacuaauucauguuugcuccuuuaauagu
novel_223	aucaggagagaugacaccga	aucaggagagaugacaccgacgccgaucggaugggucggcuuaaccaggccaugcauccgucuggccggaguuggugucaccucgccugaaca
novel_224	ugaaccuuggggaaaagccgcau	ugaaccuuggggaaaagccgcauaacaccauuaacuugaaaaccauguauuuccuaucccaaaacugcuccuagcacaagggguaaaagaugguuuuuaguuguguggucaugcggauuuuucaccaagauucaagu
novel_225	ugggcaagucacccuggcuacc	uagccaaggaugauuugucugugaaacucaccuggcagccaagcucucugccacagagaacaggcgugcagcaguuccaugggcaagucacccuggcuacc
novel_227	gaucaugacugacagccucauu	ugaagcugccagcaugaucuaucuuugauucgcuucugcgugugaauccuuguuagaucaugacugacagccucauu
novel_23	auacgaaucuaagacaagaauuuc	aauuuuugucuuagauuugucuaaauacggauguaucagauacgaaucuaagacaagaauuuc
novel_230	gcucacugcucuuccugucauc	gugacagaagagagugagcacacggccggucguuacggcaccgcccgggugugccgucgcggccgcgugcucacugcucuuccugucauc
novel_231	uggagaagcagggcacgugcu	uggagaagcagggcacgugcucgauccaucgacccaaagcgguugcagcacgugcgcuccuucuccagc
novel_233	aaacuuuagaacaaaauaagacgg	cuucguauuuugggucagacuuugaccaucuauagacuagcaaaauauaaaguaugugcuacaaaaauauaaaguauuguuagauuuguauuuggaagagcuuuccaacaauauaacuuuuuugacauauaguuuacaauuuguuaguuaaauuuuuaggucaaacuuuagaacaaaauaagacgg
novel_234	uuugguuugaagggagcucug	gagcuccuaucauuccaaagaagggucuaccggauggguuugugcagcugcuuguucaugguucccacuauccuaccuccgcuagaagacgaagauauaggcuugugguuugcaugaccgaggagccgcaucaauuccucgcugaccgcuguuugguuugaagggagcucug
novel_237	aggugggagguuguuggcugg	aggugggagguuguuggcugguggcugaaaugaaaauagaggagggaggggcgguggagcugguugauggacaugcggcgguggcggcaaaggggaccaaagucuuuauauuuuaggacuuuugucccuucgccgccgccgccaccucccauccaucccucaacuccgccgccucucucucuucaauuucagcccccagccaacaaccuccuaguucc
novel_238	aguaucguagguaguaucaugcau	aguaucguagguaguaucaugcauuccaacuaggcaaauuugacgaggugucauaaaauuaaaugaaaaaaagaggguugaguaucauaucaugauaccguaucauauuaaauguugugcuacuaugugucaugcaugcuaauaaaugagcucaucuaugauacuaguaacauaugauacuaugcacuacggauguaauaucauacacucguaucaugugcaugauacuaguauaugauacuu
novel_239	ugcucacugcucuaucugucacc	gugacagaagagagugagcacacggccgggcgggacggcacccgccggauggugccgucgcggccgcgugcucacugcucuaucugucacc
novel_24	acaaguauuuucggacgu	cguccgaaaaaguuugucccucaaauaaauguauuuaucaccaaguuagugcuagauacaucaauuugaugaauaaguuugggacaaguauuuucggacgu
novel_244	guucuccucaaaucacuucagu	guucuccucaaaucacuucaguagcuagcuucugucucauuguugcauugacacuauuugauaagcgugcagugcgaggauauacagcuuuguauagugaaguguuugggagaacuc
novel_246	ccucugccugccucuuccauu	uggaaggggcaugcagaggagcggccauggcccgugggagcuuugcuugccuugucuaucgaucuccucugccugccucuuccauu
novel_248	aagcucaggagggauagcgcc	aagcucaggagggauagcgccuagguuuauugcaaccagcaagagaccggccggcucuugaugguucaucgaucuguucguccgaagcgcuaucuauccugagcucca
novel_251	uuggguauugcucuagacugug	uuggguauugcucuagacugugcagaggccuuaagcuacaugcauucuuccauguguccaccaaccauucacggugauuucaagccugguaacauccuuuuagaugauaacuuuggcgcaaaauuauucgacuucgggauaucaagaauguuuuccaaggacaagacucacuacacacugaauguaauaggcagcauagcuuaccuugauccguuguuugcucagacugggugcaucgaucc
novel_252	ugcauuugcaccugcaccuac	ugcauuugcaccugcaccuacgacgaagaacaaaggaaacgccuuuugucauccucaaguugcuaggugcaguggcacaugcagc
novel_253	uaggcggucaccuuggcuag	uagccaaggaugacuugccuauaugcucuuucagaagccccgguuauuacaugacugguuucggaugaguuccaugauaggcggucaccuuggcuag
novel_254	uggugguaagggcuucuucugg	uggugguaagggcuucuucugguagccaaggaugacuugccuguggauauauagcuugaucgauuacacuuacaucucugcauguauauaugugauuucucacuauguacaacaggcagucuccuuggcuagcccgaguggcccuuaucuuccaug
novel_255	uuguggagcaguagacuauc	uacucuaccacuccacauuguccaaauguaaacaacacacauacauauuuggacauuguggagcaguagacuauc
novel_256	uuugaucucggucgauugagacuu	uuugaucucggucgauugagacuuaauuaagucucagucaaaugacacaauuaaaacagaaaaaagaaaaaaaaauuacaugaaucuuuacauaagaucucacgaauauagcaucgacuaagacuugguuaagucacagucgacuuagauu
novel_257	ugaaguguuugggagaacuc	aguucccuucaagcacuucacgaagaacuuuuuccagguauuaugugaaguguuugggggaacucuuggugcaaccaagcacguaccagauauugcaggucauaaaccacacgagauuuacuacaaaucacauuugguauuaccaggaguucccuucaaacacuuuacaaagcaccuuucugagagcuuaugugaaguguuugggagaacuc
novel_258	auaggucuucgaauuaugaaaagu	auaggucuucgaauuaugaaaagugucaucuagguccuuaaaaauucuugaagugcaauaaguguguacguaugugacacauuugaaauaguuuaaggaccuacaugacaccucuaaaauaguucgaggacuuggaugacacgcauauugcacuuugaggaccugaaugacccuuuucauaguucgaggaccuacgu
novel_259	auuuuacuguagcuucgugacauc	auuuuacuguagcuucgugacaucccuugaggauguuagaggauucgaaccggauccucuaacaucuucaagggaugucacguaagcuacaguaaccg
novel_26	aaaaagaauucuaugagaccaggu	aaaaagaauucuaugagaccaggucucacgcgggaccuauucugauggauaacacgugucauucacaaaucacaaagcaucccccaccccccacuuaaaaucaggggggagagauuagaugcuuugugaaugccaugugucauccaucaggaugggucucacuugcuaaccgugagaccuggucucauauaauuuuucc
novel_260	guucccuucaagcacuuuacg	guucccuucaagcacuuuacgaagcaccucuccacgguauuaugugaaguguuugggggaacuc
novel_261	uauggacuccaaacuuuguagg	uauggacuccaaacuuuguaggucaaccaaacuuuagaacuucaaugugugaaaaaacuuucggauuuuuugguccgacauaaauaugcaaaaugagauuauuauuuuugaguaaaaaguuauuauaauuauuuacucccuccgucccaaaauaagugacucaacuuuguacuaacuuuguacaguaugaugcaugaaaaauuccaaaaguuuuucccacauuauaguuagaauauuuuguuguccugcaaaguuugaaguucauaugu
novel_262	agaaucuugaugaugcugcau	cagcaccaccaagauucacaucggauccgucguaaaaucaaauuuaugcgacgcgccaggugaugagaaucuugaugaugcugcau
novel_265	aggcgguuaccuuggcuagc	uagccaaggaugacuugccuauaugcucuuucagaagccccgguuauuccauggcugguuucagaugaguuccaugauaggcgguuaccuuggcuagc
novel_266	caaacuuagaucucggaaaa	uuuuugagaucuaaguuugaccauuaauuuaaucaacgagaccgaaugcggcgugagcaaaaauuauaucacugaauucguaucaaaaugcaaauucagugguauaauuuuugcucccgccgcacucggucucguuaguuuaauuuaugaucaaacuuagaucucggaaaa
novel_267	ugccaaaggagaguugcccug	agggcuccucuuuauuggcagggagcgugugaggccauguagcuccauucagcgcucugccaaaggagaguugcccug
novel_268	aggcguguagcaccuaucugugag	cacagauaggcguuacacgccuagccagcguugcaccccagacugccuaaaaaaugcuaagucauugugcagagccugagagcuaggcgcugcacuguauaguguggcaccuagcucucaggcgaugcacuagugguugcacuacaaaaugaagcaaccacuagugcaacgccuagaagcuaggugcuacacuguauaguguggcgccuagcucucaggcgcugcacacugacuuaguaauuuucggaucacacgggugcgaugcuggccaggcguguagcaccuaucugugag
novel_269	cgaccgauagaauucugauccagc	uggaucacaauucuguuggucacggagucagcaguuuaagauugcucugcuccaaugacuugagaaggugagaugcaaucuccauggcucuaugcauuuugcauacucuagcguauguaguguuuccuucauuucgguucaccauauacgcaagagcaugcaaaauacauggagccauagagauugugucucaccauaucaagucauuggagcagagccgucuugaaccacuugacucugcgaccgauagaauucugauccagc
novel_27	ggcagucuccuuggcuagc	uagccaaggaugacuugccuguggauauauagcuugaucgauugcaguuacaucuaugcauguauaugugugaucucucaccauguacaacaggcagucuccuuggcuagc
novel_270	aucugaaacuucguggaaaugauc	aucugaaacuucguggaaaugaucaucaacaaauguuaugggggcuugcaaaauuugguggucaaauaacauucgaggagcucucuacaaaaaagacaaaaucacuggaaauuagucaaaaugaacgugcacuguuugagcagauuuugcaauuuugucuuuuuuguagagcgcuucucgaauguuauuugaccaucaaacuuugcaagcccucauaacauuuguugaugaucauuuccacgaaguuucagau
novel_271	uguaacggaggaguucgac	uguaacggaggaguucgacaaguacggcgcgccuggcuauuuaagcuggucgagcccccccacccccccccucuuccgaggugggacuaaaccagugagcaggugcugcacgcgcgggucaagggcgauuuuucgccggcccacgaacaaggcagugcaugccccgugcacgcccgcacaugugagguuuagucccaccucggaagcgggcaggcgccucgaccggcuuaaauauccggguguggcauacacaucgaacuccucuguuacaua
novel_272	ccggcaaguccauccuuggcuac	cagccaaggaugacuugccagcagcacagaacaaggcgguaaucuuugauacgauugccauuugcccggcaaguccauccuuggcuac
novel_274	uacccucgccggagcagcgug	uacccucgccggagcagcgugcaacggaccgagucccgcgcgcuccucuggcgagcguagc
novel_275	aguggcaauucugagagaagcugg	agcuucccccagaauugccacuucaucuuuuuuuacaauuccuagcuaguuaaggucuaauuagcuaggaauuguaaaaaaauaucaaguggcaauucugagagaagcugg
novel_277	aagaggagaggugcaagcu	caugaauuuuuucuguuagggagaacaagaaagaggagaggugcaagcu
novel_278	caaacuuggaucucgaaaaacgcg	uuuucgagaucuaauuuuggccauaaauuuagccaacaagaccaauugcggcgggauaaaauaccacugaguuuguaucaagaugugaauucagugguauaacuuuugccccgucgcagucggucucguuuguuaaauuuuuuaucaaacuuggaucucgaaaaacgcg
novel_279	cauauguguaaucucugugaacag	cauauguguaaucucugugaacagauugucuaaugaaauauauauauauggu
novel_281	gcuguaaacuaauauaagagu	gcuguaaacuaauauaagaguguuuagaucacuaguuuaguaaucuaaaaacucuuauauuaguuuacagaggga
novel_282	aaagauuugaacuucaagacaugu	augucuugaaguucaaaccuuugcagcauggcaaagcuuucuaucuagaaucuaggauaaguuuuucagaauuuuucaucaaacauaaauauacaaaauaugauuuuuuagauuacaaaaucauuuuuuguauauuuauguuugccaaacaauucugaaagauuuauccuagauucuaguuagaaaucuuugccacacugcaaagauuugaacuucaagacaugu
novel_283	agaaccugcggcgguagacugugc	gcugacuaccgccguggucuauggcgguagguccguaagcagccguuaacagcuuaacggucgucagccacaccuaccgcuagaaccugcggcgguagacugugc
novel_284	cuggggcuguagccggucu	cuggggcuguagccggucuugaguccaaguuuggcggcccccagac
novel_285	cuuguuugucauuaagcuucug	cuuguuugucauuaagcuucugagucucuuugccauccuauagcggugaaaggucaaaguuacucugaagcuuaaugcgaacaugugacca
novel_288	ccucgccggcugcgcguccacc	ccucgccggcugcgcguccaccucgcggugagcgcgccaccgucgagcgg
novel_289	agugacaauucugaaagaagcugg	agcuucuucuagaauugccucuucauuuuuuuuauaauucuuagcuaguuaaggucuaauuagcuacguuguaaaaaaaugaagugacaauucugaaagaagcugg
novel_29	aaagucugauuuauuuuucuaagc	uuagaaaaauaaaccagacuuuuuuuaagcaucaauacuuauuuguacagguuagacacuuaauuaggcgucucacuuguagaaguaggcaccgguacuucagaaaagucugauuuauuuuucuaagc
novel_290	uggacuggaugaugauuugcc	uggacuggaugaugauuugccuuguaaaauuaaggcaaaucaucauccaguccaac
novel_291	cggucuugguaguuaaauuuacgg	uuuaaccaacaagaccgauugcggcggcgauaagaauuauaucaccgaauucauauugaaaauaugaauuuaaugguauaauuuuugccccaccgcagucggucuugguaguuaaauuuacgg
novel_292	uuccgucgaucuacugcauuu	augcagcgcaucgacggaacauugaugucucuugucacaaaauuucaaaucaaaauucgaaacauugcucgauauacaaaaaugacaaauuugacaucaaugugauaaugggccaaaacuaaagcccaacuuauguuauguacaaaaauuugucauuuuuguaucucgagcaauguuucgaauuuugauuugaaauuuugugacaagagacaucgauguuccgucgaucuacugcauuu
novel_294	cauuugaacauaugaggagcucuc	cauuugaacauaugaggagcucucagcaaaaaagacaaacugguggucuguaaaaauguuuacuguucauguacuguuuuggcccgauuugucauuuuugcugagaguugcucagauguccaaaugac
novel_297	aagacaggaauuuugagacgg	guccaaaaauucuugucuuaaauuugucuaaauacgaauguaugaagucauguuuuaguauuagguacauccauaucuagacaaauccaagacaggaauuuugagacgg
novel_299	aacaagaucucuguugcaaaacuu	guucugcaacaagaccucuguugaaaaaagaauuacaacaagaucucuguugcaaaacuu
novel_30	acugacgugugggccgcu	acugacgugugggccgcuaaccagcuggcccgcaugucaguuac
novel_300	accguucacgcccgggcg	ccuucguggacgaccaccugcucccaccguucacgcccgggcg
novel_303	uuaugauuugugaaugucacgugu	augugacauuacaaaucacaaaauaucuaccccaucucuuacuuaaaaucaaaaggaaagagaugagauacuuuaugauuugugaaugucacgugu
novel_305	uguugcucguagugcugcug	gcgacgagcagcucuuagcugguugggauggaaguggaacacgaggugccgccugacgacgggcuguucaguuguguuguguguguguguaucuguuucagacagggagagagaggaagauguuuggauugaauggucgcguggggcuuggcaucugguguuccauguucaaaaccccgugcuuguguugcucguagugcugcug
novel_306	ccguuuugcggggucugccucugc	aagagcagaccccgcaaagccgacccauaaaaagguauauuucgcgaauaucauuuuauauggguccguuuugcggggucugccucugc
novel_307	uccacaggcuuucuugaacug	uccacaggcuuucuugaacugugaacucgcggggauuguggcgcugcugccuucucuucggccgccuccgccuguugaugguucaagaaagcccauggaaa
novel_308	cacgugucggcuggcgcgccugcu	cagggcugcccccuccgcauguggcggcaggcgccacgugucggcuggcgcgccugcu
novel_309	auuaggugucucuucuguagaaau	ugguauaggggagacgcuuaauuauggggucucuuuugcagaaauaagcauugaugcuucagaaaaaaaaacccgguuuauuuuuuaagcaccucccuaagcaucuagcauuguaaggccuuguauaaugcaaggugcuuaagagaggugcuuggagaaauaaagcaaacuuuucuuaagcaucgauguuuauuugugcaugauagauguuuaauuaggugucucuucuguagaaau
novel_31	auuuuuuaagccgcuaaaagaacu	ucuuuugggcggcuuaaaaaauaagccgccucuccucggcuuaaaaaauaagccgcuaccaaauuuuuuugaggcuuauauacuaguuauccuauaacuaguccaaaagccucaaugaaugagggaggcagcuuaugaaaaagcugggaaggagauggcuuauuuuuuaagccgcuaaaagaacu
novel_312	augagaugaugaaugaga	augagaugaugaaugagauuaaauuuccuauuguuucgauu
novel_314	agcggauggcggccgucg	guggucgccauggucccugggguggacgaagucgccagcgacaagcuccgcagcggauggcggccgucg
novel_315	aacuuuguuggaggguuagacuau	aacuuuguuggaggguuagacuauuucaaaguuugaccgaguuuauauaaaaauaugucaauuuuuaagaaaccaaauacguauaugaugaaaauauauuuuaucaugaaucuaaugcuacuaauuugaugacauaaauauuuuuguauuauuauauaaagacggucaaacauaaaaaaguuugacuuuccaacaaaguugg
novel_322	acuuugccaucuguaauaaaaaac	uuuuuauugcaaacggcaaagaacauacuuugccaucuguaauaaaaaac
novel_323	cucuccuguagaaauagacaccgg	ggugcuuauuuauacaggauagccgcuuaacuaaaugucucuccuguagaaauagacaccgg
novel_326	uuucgaaggaaauaauaccgu	uuucgaaggaaauaauaccguugcuggguuuggaggacuguuuuaacgguauuaucugcuucgagacu
novel_327	uuuggauugaagggaguaucu	cuacucacuuugaucuaaauuauugacaccgcuuuaguacaacuuuuuacuagaguuguauuaaaacaaugucaauuaauuuggauugaagggaguaucu
novel_33	uuucgccggucgcgcguucccu	uuucgccggucgcgcguucccuuacggcgagcgcgccgccgucgaaacg
novel_330	ucuuugccgucuggauuuaugucu	auauagacugacggcaaagucuuugccgccaggaaaaaaaaagcagacgacaaaguauucuuugccgauuaaucuuugccaucugacuuugccgucuacuuccugacggcaaacucuuugccgucuggauuuaugucu
novel_332	agacuaguguauuugaacucaacu	uugaaauucagauaucauaauuuccauuaugauacuaaaacaugcaucgugaagagagacuaguguauuugaacucaacu
novel_333	auguuuuacuuauugaau	ccauuaaguaacauacuacuauguuuuacuuauugaau
novel_335	cuucgccggucgcgcguucccu	cuucgccggucgcgcguucccuuugcggugagcgcgccgccgucga
novel_336	ucggaccaggcuucaaucccu	ggguuguugucugguucaaggucuccacauacaucauauacauggagagcaugguauauggauuguaugauuuggugaucucggaccaggcuucaaucccu
novel_338	cuuugccgucuguauaaaaaacgc	cuuugccgucuguauaaaaaacgcagacgggaaagagcucaguuugccgucuucuauuaaaaacacagacggcaaagauucuuugccguccgcgagaacaaaaacugaaggcaaagauucuuugccguuugugauuuuuuucacagauggcaaagugcgcucuuugccguuugugguuuuuuuccgcagacggcaaagua
novel_340	uaagauaccacgacugucauu	ugacagucgugguguccuaggcgaagacgaugcuuaauggccagcauagacauagucgccuggcucuucuaagauaccacgacugucauu
novel_341	cauuuaaagugguacgua	uauuugcuucuuuaagugaucaacauuuaaagugguacgua
novel_343	uuuggucgugauuauagcggu	uuuggucgugauuauagcgguuguuuguugcuuuggggcauggguaaaacccaugguucgggcaaaagucuuccgcgaucaucaugaccaaaac
novel_345	ugagaugagauuaccccaua	ugagaugagauuaccccauacccuauagcggcagcucgacuccgcacacgcguagggggcaaucucaccucaacagc
novel_349	uuuggacaucugacaagcucu	uuuggacaucugacaagcucuccgcaaaaaagacaaaucgggucaaaacagugcgugaacaguaaacauuuuuucauaccccgauuuuaucuuuuuugccgggagcugcucagaugucuaaaug
novel_351	uccgugaacuaauauaagaga	uccgugaacuaauauaagagauagcucuuauauuaguucacggagg
novel_352	ugacagaagagagcgagcac	ugacagaagagagcgagcacacggcggaggccggcgucguggagacgccgacccugacgcguucucccuccucuuuccgucggc
novel_354	gcgccgaucguccagugg	aguggacgucggacguccggggcgccgaucguccagugg
novel_357	aaaacgaucuuguauuauggaacu	uaucauaagauaagaucguuuuuuaaucuaucuuuacuugaaaaacgaucuuguauuauggaacu
novel_358	uguagauacucccuagggcuu	gagccuuagugcauaucuacaccuguaaguuuuuuucuucaugccagaaauacuuaacaguguagauacucccuagggcuu
novel_36	agauggacuaucacuuugaauguu	agauggacuaucacuuugaauguucaccugucucgagcagagaacauucaaagugauaggccaucuucuu
novel_360	gcccaucuagcucaguuggc	cgacuaagcuggaucuggcuggucggcccaucuagcucaguuggc
novel_363	ugaaguagagcagagaccuca	ugaaguagagcagagaccucacgcucaagaagcggugaggugccugaccuacuucauc
novel_364	ucggaccaggcuucauucccu	gguauguugucuggcucggugcccccggucgaggucgauagucgucgacucccuucgccgggagaaagacgugcaugugcgucgauugaucggggacgucggaccaggcuucauucccu
novel_367	ccucgccggcugcgcguc	ccucgccggcugcgcgucccccuugcggugagcgcgccgccguugagcgg
novel_368	uuucgccggucgcgcauucccu	uuucgccggucgcgcauucccuugcggugagcgcacaaccgucgaaagg
novel_37	ucgagaccuguaugggccacca	ucgagaccuguaugggccaccauucuuuuuuuuauucuuucuguuuuuacacaauugaaaaaaaaaacagaauuuagauggcuucgcccggguccgaac
novel_373	acguagaucuguuuucucuaaagc	acguagaucuguuuucucuaaagcaaaguuauagugugaacgcauuuauugu
novel_374	uuuuuggaugugcuccucuag	agagaagcacauacaaaaaaauuuggcuugguuuuuuuggaugugcuccucuag
novel_375	cacguguucuucuccuccauc	uggagaagcagggcacgugcaugcaugcgagcgcgcucgaucuccuccugccuccgucggcgggaucagagcugcuagcccugcacugcacguguucuucuccuccauc
novel_376	accugcggcgguagacugugcaac	ugugugggauaccgccgugagcuuuggcgguagguacguaagcagccguuaaccguuugacggccgucaggcacaccuaccgccgggaccugcggcgguagacugugcaac
novel_38	uuccacagcuuucuugaacuu	uuccacagcuuucuugaacuucucuugcgcucuccuuaauuaccccccacucucucugucucucccuuucucuccguugguagagagagacaugaauggggagggacaggagcaggagcagcaagaagagggucaagaaagcugugggaag
novel_381	acuauaucacuugacuuagacuug	acuauaucacuugacuuagacuugauuaagucucagucgauugagaccuagu
novel_382	augaaaaggauuuugaaaaga	augaaaaggauuuugaaaagauuugaauuucauuuggaaauauuuucaauu
novel_384	guauacaucuguaugaacgcgugu	aaacguucauauggauguauuuuacauguguguaaaguaugacgaugcaacacaguaugaggagagcuacacaaaaagauuuuuuauagugaauagggcauauauuguucaccauuuugaaaaucaugauuucaccuuuuuuguguagcucucagcaauuuauauaauauucaaauuuuacacacauguaguauacaucuguaugaacgcgugu
novel_385	ccuaccgcuguaggcucuggcggu	cgccagagcccacggcgguaggcucuguaauccuaccgcuguaggcucuggcggu
novel_386	uugugucgccuaacaaagacgu	uugugucgccuaacaaagacgucuguuagguugugggaguuggcuccauauaacacaauauucagcauggucaucaaggggaaaaggggagaaacaagaacauagcucccuauaacaguauagaagguagguguagguggcccaauaguucaauguuguuucuccccauuucuccucgaugaccaugcugauuuuguauuauaaggagccaacuucugugaccucgcaugcgucauugucaggcgagacaaug
novel_387	guaaucaaacuguaguugccgugu	guaaucaaacuguaguugccgugugugauuagcuacuugccauauauggucaaaacaguaguugccauguguguuuaccuaguugccgcgugugguccaaccauaguugccauguauuguuaaucacaguugccauguguguuuaucugguugccacgugcgcgcaacugcaguugccguguagcaaagaaucacaguugccauguguguguaccgaguugccacguucgcguaacugcaguucaguugcca
novel_389	aagacuuguaaaccgagauagagu	uccaucucaauucacaaggcuugcacguguaucuaggucgucaauuuaaccuauauaaaauaaauuuuuaacauaaaaauuauaucauuaaaaaauauaauaucuaaaguuuuuaaugauauauuuuuuguaauguaugccuuuuauuaaguuggucaaauuaacgaucuagauacacgugcaagacuuguaaaccgagauagagu
novel_390	gcgguugacggcgacggc	cguugccggcaaagcuagugcgguugacggcgacggc
novel_392	uucgccggcugcgcguuccccu	uucgccggcugcgcguuccccucuguggugagcgcgccgccgucgaacg
novel_394	acggucuugauaguuaaauuuaug	uaaacuugacgaacgagacugacugcggcgggagaaaaaauuacauaauuaaaaacuucuuucgaauacgaauucacugauauaacuuuugcucccgcugcacggucuugauaguuaaauuuaug
novel_395	uuugucggcgugcgcgagcaccu	uuugucggcgugcgcgagcaccucuagggugaacgcgccgccaucaaaug
novel_396	ucuuugccgucuggauuuacgucu	auauagacugauggcaaagucuuugucgccaggaaaaaaaaagcagacggcaaaguauucuuugcccauuaaucuuugccgucuacuuccugacggcaaacucuuugccgucuggauuuacgucu
novel_397	agccgacugagacuuaaccaaguc	agccgacugagacuuaaccaagucuuagucgaugcuauauuugaaucuuacguugagauccgugcaacuuuuucuuuuucuuuuuuucuuuuuuuucuuacauguuauaucacuugacuuagauuugguuaaaucucagucggcuga
novel_40	acugacguggcagagcaucuuccu	gaaaagaugcucugccacgucaccuccugcgaacugacguggcagagcaucuuccu
novel_401	guggggauagcucaguugg	gugaaauuaucuacaccuaugagccaaaacagcaccuggaaauaaagguuauuaucaaguaaauuggcacaaguggggauagcucaguugg
novel_402	cucggcucggggugggcc	cucggcucggggugggccucgaugucuugaucuguacacuugaugggccuugcc
novel_41	uuguuauauauagaaagacgugga	cacguacuuuguauguauguaauuguauauguugauuguuauauauagaaagacgugga
novel_410	aacuggcgaugcgggauc	aacuggcgaugcgggaucuucugcggcaccuaguucuguggcccauaccaacuccaguucaggugcggccacaccagcagcuacgggaucaucugcaucgacagauuc
novel_412	gaagugguguagacugcacggagc	gaagugguguagacugcacggagcuauaaggguuucggacgaaaacuacacauagcucuccgugcggucuacacuauuuccu
novel_416	uauaagacaagaauuuugagacgg	aucucaaaaauuuugucuuaaauuuguguaaauacggauguaucaagucaaauuuuaguauuaaauacauucguaucuagaaaaauacuccuauaagacaagaauuuugagacgg
novel_418	aaugucaugucgcucugaaga	ugcagagcgacauggcauuuuuugggaugaagucucaaaacugacauauucccacaaaaugucaugucgcucugaaga
novel_42	uugaauuuccucuauaagcgcauc	uagcccuuauauagggaauuuagcauaaauucauacggauuucucuugaaauucguuaugaauuuaaguugaauuuccucuauaagcgcauc
novel_420	aauagggugauauggaagugg	aauagggugauauggaaguggggggcggaagguuuuauaccuauggaucaagagaugggugcauuagagcugggacggagcuacuauaaugaucuuguaaa
novel_421	auccgauucuguaugacaagag	auccgauucuguaugacaagagagaggcuugauucaaucugauguggcccacaagcccagaacacucuuaucauacacaacuucagguga
novel_422	uuugccggcgagugcgagcaccu	uuugccggcgagugcgagcaccucgaaggugaacgcgccgccgucaaacg
novel_423	uuucgagaucuaacuuugaccaua	uuucgagaucuaacuuugaccauaaauuuaacuaauuagaccaagugcgccgggagcaaacauuaaaccacugaauucguaucgaaauacgaauucaaugguauaauuuuugcuccugccgcaaucugucucguugguuaaauuuacggucaaauuuaaaucuuaagaugugugg
novel_44	uuuuugccgucuguaauaaaaaac	uuuuugccgucuguaauaaaaaacgaagauggcaaagaucuuugcucuauguguuucuuuuugcagacggcaaaguuaccucuuugccguauguaauaaauuacgcagacagcagagaucuuugccguucauguuuauuuuuuuagacggcaaaguga
novel_45	ugaaauuuuuagggcuuguag	acauccucuaaaaauuuuagguccaaaaucgaaauguacauugagaaccaaaaaagagaaauacaaauaugaauagugucaauguugcuuuugucucuucuuuacacuauucaugcuagauuucacauuuuuguuucucaauguaugauuugaguuuggaccugaaauuuuuagggcuuguag
novel_46	uaagacaagaauuuuaagacggag	cuccgucucaaaauucuugucuuagauuugucuagcuacggauguaucuaauacuaaaacgugacuugauacauccguauuuagacaaauguaagacaauaaacaaauguaagacaagaauuuuaagacggag
novel_47	uguugaggugagauuacccca	uguugaggugagauuaccccauacgcguguacggcaucgagcugacgcuccaggguaugggguaaucucaucucaacggc
novel_48	augcuaaacuuugaacaaagauuu	augcuaaacuuugaacaaagauuuaacuuauaaaauguuaguguauguuaacaaaaauuauaucauuggauucguauuggaauaaaguuuuuaaugauguaauuuuuaugacaugcaugaauauucuguuagucaaauuuauggucaaaauuuggcacag
novel_5	ugaauuuguccauagcaucag	ugaauuuguccauagcaucagccaguccucugcuuuuuuugcacgauggguacuacgauggcuggugcuauggauaaauucaacc
novel_51	uauguugguauuauauaggacuau	aaucuguugugaaacuaauauauccguaauguacaguuauauguugguauuauauaggacuau
novel_52	uaggucgccgccaggucu	uaggucgccgccaggucugggacauugcagauccagguaggcgccuugu
novel_53	ugugccuggcucccuguaugcc	ugugccuggcucccuguaugccacucauccagagcaacaccuuuugcaauaagguugccugcgauggauggcgugcacggauccaagcauauc
novel_54	uccgugaacuaauauaagagc	uccgugaacuaauauaagagcauuuagaucacuaaaguagugaucuaaacgcucuuuuauuaguuuacagagg
novel_58	agcuuguaaaucguuuguacgugu	acauacaaagacuuacacgcuuuuacacgcuccuuccaucuaacaaccaaucacaaaccucucccccccugauuuuuaaagggugggccgccccgcucaccuauugaccaaucaagauuaaccauccuguaaaagcuuguaaaucguuuguacgugu
novel_6	cauggccaaggccucugagguu	cauggccaaggccucugagguucgcgugaccuuuuaggccucgcccauggcu
novel_60	auuaugcggggucugcaucugugc	accagaucagaauccgcauaagccgacccguaaaaaaguauauuccgcaaauaugcuuuuuuacagguccauuaugcggggucugcaucugugc
novel_62	aaagguuugaacuucaagacaugu	augucuuaaaguucaaaccuuuguagcgcaggaaagcuuucuaauuagaaucugggauuaaaacuuucagaauuuuugguccgacacaauuacuaaaaauaagauauuuuuuuaaucaaacauagcuuauuuauuauauuuauguuggaccaaaaauucuaaaaguuuuauccuagucucuaguuagaaaguuuuguuguucugcaaagguuugaacuucaagacaugu
novel_64	ugaagcugccagcaugaucuga	ugaagcugccagcaugaucugaugaccuaacucauggaucagaguccaugucaaucaggucaugcuggaguuucaucugc
novel_65	cucgccggucgcgcguccuccc	cucgccggucgcgcguccucccucugcggugagcacgccgccgucgagg
novel_68	cugauggagauucugacg	ucugaaaugcugcguggagagcuccucugauggagauucugacg
novel_7	uagcugguucucuccgaaa	uuuguagaaugaaccggcgaguuacgauuucaugcgagguuaaguugaugagacggagccgcagcgaaagcgagucugaauagggcgaaugaguaugaggucguagacccgaaaccaggugaucuacccauguccagggugaaguucagguaacacugaauggaggcccgaacccacgcacguugaaaagugcggggaugagguguggguagcggagaaauuccaaucgaaccuggagauagcugguucucuccgaaa
novel_72	acuugucuuggauuuguuuagaua	acuugucuuggauuuguuuagauacggaucuauuagacacauuuuaguguuagauucauccguauccagauaaaucuaagacaaacuu
novel_73	cuaagacaagaauuuuaagacgga	cgucccaaaauucuugucuuagacuugucuaaauacgaauguaucaagucauguuuuaguauuagauacauccguaucuagacaaaucuaagacaagaauuuuaagacgga
novel_74	uuggacgauucagagacgaua	uuggacgauucagagacgauauguuuaauccacuggcuguguugcaccuaguccuuuguauagauggucugauuugcacuaucgucucugaaucgucc
novel_76	ugguuuucucugaaacuugacgug	agucguuucgcgaaaaacugacaaauuauguguugcgugugaaaaagucaaaauccgguguuaaaaaaugcuuuuuacaagacauccuuuugucuuuuuuacacaagcuacaaaaaauguugguuuucucugaaacuugacgug
novel_77	uugaauuuccucuauaagcgcau	gcccuuauauagggaauuuaggauaaauucauacgaauuucucuugaaauuuguuaugaauuuaauuugaauuuccucuauaagcgcau
novel_78	uauuuggacaucugaguagcucuc	uauuuggacaucugaguagcucucaguaaaacaaaaucguuccaaauaguucaugaacaauuuuuuuuuucacacacgcccugauuuuguucuuuuuugccgagggcuauucaaauguccaaacacg
novel_79	auccaaagggaucgcauugau	auccaaagggaucgcauugauccauucuuccucagugguaagaaaggaucaugcgauccuuuaggaugu
novel_80	uugccgaugaguugcuguagacgu	uugccgaugaguugcuguagacguagccguguggucgaugucgagguagccggucagggugaug
novel_82	acacaggugguuagguaga	ucccuccaccacuuugcugcaccuaccugucaggacuuugcugacagguggcgggcacacaggugguuagguaga
novel_83	cuccguucugauuuacucguc	cuccguucugauuuacucgucaugguuuuaguucaaauuugaacuaaaaccaugacgaguaaaucggaacagaggg
novel_84	gugccggagagggagccc	gugccggagagggagcccgagggaggcacaagacaccagggcgcgccugggcccccaggcacgcucagguggguugugcccaccucgguggccucccgcaccg
novel_86	aagggacuaauaaaccaggacggu	cguccugguuuauuagcccccuccguauuuucugcuaaauuuuuaccauaaauuuaacuaagaaaauauuaaugcaugucaucaaaacuaacaucauccgaauauaugcucaaauacgaauucaaugauauaacuuuuagugacaugcauuaacauuuuaguaguuaaauauuugaucaaauuuugacacauaauuuaaaagggacuaauaaaccaggacggu
novel_87	uuuucgagguccaacuuugauc	uuuucgagguccaacuuugaucauaaauuuaaccaacgagaccgacuauggcgggagaaaaaaaaauuauauaacugaaaacuucuuucgaauacgaauucacugguauaacuuuugcucccgccgcagucggacucguugguuagauuuauggucaaaguugaagcacgaaaauaaag
novel_89	aucacauugguagaagucgug	aucacauugguagaagucgugguaaaaaaacaaaacuguugcucugaaaauguaacuuacaaaagcauuuuugagcucugauuuuguuuuuuucggcaugacuuucaucaaugugauuu
novel_9	uugacagaagagagugagcac	uugacagaagagagugagcacccaugguguuuccuuagcaucaaggggcaugccagggagcuaugcgugcucacugcucuaucugucagc
