# Supplementary material for: Small RNA and degradome sequencing used to elucidate the basis of tolerance to salinity and alkalinity in wheat
Source: BMC Plant Biol. 2018 Sep 15;18:195. doi: 10.1186/s12870-018-1415-1 (PMC6139162; doi:10.1186/s12870-018-1415-1)
Supplement: Supplementary file 8 — Table S5. The abundance of “novel” miRNAs. (XLSX 50 kb) [file 12870_2018_1415_MOESM8_ESM.xlsx]

## Sheet: Sheet1
sRNA	JNC(meanscount)	JNA(meanscount)	JNS(meanscount)	SR3C(meanscount)	SR3A(meanscount)	SRS(meanscount)	SR4C(meanscount)	SR$A(meanscount)	SR4S(meanscount)	JNC(meanstpm)	JNA(meanstpm)	JNS(meanstpm)	SR3C(meanstpm)	SR3A(meanstpm)	SR3S(meanstpm)	SR4C(meanstpm)	SR4A(meanstpm)	SR4S(meanstpm)
novel_1	541	744	1110	2087	482	1270	1236	490	783	29346.4	57248.4	55692.1	63007.6	46592.6	49040.4	27347.6	55587.1	42850.1
novel_10	3	13	21	99	16	51	22	11	24	162.734	1000.31	1053.64	2988.86	1546.64	1969.34	486.769	1247.87	1313.41
novel_100	0	0	0	10	4	4	0	0	0	0	0	0	301.905	386.66	154.458	0	0	0
novel_102	0	0	0	0	2	2	0	3	0	0	0	0	0	193.33	77.229	0	340.329	0
novel_103	3	0	0	0	0	1	1	0	0	162.734	0	0	0	0	38.6145	22.1259	0	0
novel_11	2	0	1	77	32	65	11	0	1	108.489	0	50.1731	2324.67	3093.28	2509.94	243.384	0	54.7256
novel_110	0	13	0	0	16	0	0	7	0	0	1000.31	0	0	1546.64	0	0	794.101	0
novel_111	1	0	1	1	1	0	5	0	0	54.2446	0	50.1731	30.1905	96.6651	0	110.629	0	0
novel_112	1	1	4	28	4	18	5	3	8	54.2446	76.9468	200.692	845.334	386.66	695.061	110.629	340.329	437.804
novel_115	28	0	6	2	1	5	56	0	0	1518.85	0	301.039	60.381	96.6651	193.073	1239.05	0	0
novel_117	0	4	3	4	3	1	0	0	3	0	307.787	150.519	120.762	289.995	38.6145	0	0	164.177
novel_12	24	0	5	3	1	8	35	0	3	1301.87	0	250.865	90.5715	96.6651	308.916	774.405	0	164.177
novel_123	0	2	0	2	2	2	1	2	1	0	153.894	0	60.381	193.33	77.229	22.1259	226.886	54.7256
novel_124	1	0	0	0	0	0	2	1	0	54.2446	0	0	0	0	0	44.2517	113.443	0
novel_125	1	0	0	1	0	2	3	0	1	54.2446	0	0	30.1905	0	77.229	66.3776	0	54.7256
novel_127	0	4	2	0	1	4	1	2	1	0	307.787	100.346	0	96.6651	154.458	22.1259	226.886	54.7256
novel_129	5	0	0	1	0	2	2	0	0	271.223	0	0	30.1905	0	77.229	44.2517	0	0
novel_133	0	0	0	0	0	0	6	0	0	0	0	0	0	0	0	132.755	0	0
novel_135	2	1	1	1	0	0	4	1	1	108.489	76.9468	50.1731	30.1905	0	0	88.5034	113.443	54.7256
novel_137	49	5	15	2	1	5	43	2	4	2657.99	384.734	752.596	60.381	96.6651	193.073	951.412	226.886	218.902
novel_139	1	3	6	7	4	8	3	0	2	54.2446	230.84	301.039	211.334	386.66	308.916	66.3776	0	109.451
novel_14	24	1	2	1	0	0	47	1	0	1301.87	76.9468	100.346	30.1905	0	0	1039.92	113.443	0
novel_141	1	0	0	0	0	1	0	0	0	54.2446	0	0	0	0	38.6145	0	0	0
novel_142	2	5	7	6	0	6	3	0	0	108.489	384.734	351.212	181.143	0	231.687	66.3776	0	0
novel_144	41	1	11	2	0	3	4	0	0	2224.03	76.9468	551.904	60.381	0	115.844	88.5034	0	0
novel_145	21	1	1	1	1	2	40	0	0	1139.14	76.9468	50.1731	30.1905	96.6651	77.229	885.034	0	0
novel_146	0	0	0	2	0	1	1	0	2	0	0	0	60.381	0	38.6145	22.1259	0	109.451
novel_150	1	1	0	0	0	2	6	0	0	54.2446	76.9468	0	0	0	77.229	132.755	0	0
novel_151	2	1	0	0	0	2	4	0	0	108.489	76.9468	0	0	0	77.229	88.5034	0	0
novel_156	1	0	0	1	0	0	2	0	0	54.2446	0	0	30.1905	0	0	44.2517	0	0
novel_157	3	2	9	1	0	4	1	0	3	162.734	153.894	451.558	30.1905	0	154.458	22.1259	0	164.177
novel_159	3	0	1	0	0	0	4	0	0	162.734	0	50.1731	0	0	0	88.5034	0	0
novel_165	4	0	2	1	0	1	9	0	2	216.979	0	100.346	30.1905	0	38.6145	199.133	0	109.451
novel_169	0	0	0	0	1	0	5	0	0	0	0	0	0	96.6651	0	110.629	0	0
novel_17	1	4	10	23	3	23	5	6	37	54.2446	307.787	501.731	694.382	289.995	888.134	110.629	680.658	2024.85
novel_170	0	1	1	3	1	1	0	2	5	0	76.9468	50.1731	90.5715	96.6651	38.6145	0	226.886	273.628
novel_182	558	275	462	594	141	381	1127	110	130	30268.5	21160.4	23180	17933.2	13629.8	14712.1	24935.8	12478.7	7114.32
novel_186	80	142	230	560	209	234	273	121	144	4339.57	10926.4	11539.8	16906.7	20203	9035.8	6040.36	13726.6	7880.48
novel_187	236	18	93	18	0	7	1428	26	24	12801.7	1385.04	4666.1	543.429	0	270.302	31595.7	2949.52	1313.41
novel_19	1	9	1	6	7	9	2	14	38	54.2446	692.521	50.1731	181.143	676.655	347.531	44.2517	1588.2	2079.57
novel_190	6	120	115	129	96	293	14	52	313	325.468	9233.61	5769.91	3894.57	9279.85	11314.1	309.762	5899.04	17129.1
novel_191	7	203	11	4	136	27	18	317	31	379.713	15620.2	551.904	120.762	13146.4	1042.59	398.265	35961.4	1696.49
novel_192	195	5	23	1	1	3	391	1	1	10577.7	384.734	1153.98	30.1905	96.6651	115.844	8651.21	113.443	54.7256
novel_193	23	83	91	150	43	96	57	29	49	1247.63	6386.58	4565.75	4528.58	4156.6	3706.99	1261.17	3289.85	2681.55
novel_195	25	52	67	58	164	144	80	33	52	1356.12	4001.23	3361.6	1751.05	15853.1	5560.49	1770.07	3743.62	2845.73
novel_196	23	139	96	184	67	137	34	75	88	1247.63	10695.6	4816.62	5555.05	6476.56	5290.19	752.279	8508.22	4815.85
novel_199	35	58	115	254	50	157	126	77	99	1898.56	4462.91	5769.91	7668.39	4833.25	6062.48	2787.86	8735.11	5417.83
novel_2	254	278	455	1569	375	842	408	167	314	13778.1	21391.2	22828.8	47368.9	36249.4	32513.4	9027.35	18945	17183.8
novel_20	3	0	1	0	1	1	9	0	0	162.734	0	50.1731	0	96.6651	38.6145	199.133	0	0
novel_204	2	7	17	193	53	113	4	8	17	108.489	538.627	852.943	5826.77	5123.25	4363.44	88.5034	907.544	930.334
novel_205	13	52	47	90	29	69	27	18	34	705.18	4001.23	2358.14	2717.15	2803.29	2664.4	597.398	2041.97	1860.67
novel_209	52	47	93	144	35	80	143	65	41	2820.72	3616.5	4666.1	4347.43	3383.28	3089.16	3164	7373.79	2243.75
novel_214	6	22	23	240	66	160	3	10	34	325.468	1692.83	1153.98	7245.72	6379.89	6178.32	66.3776	1134.43	1860.67
novel_215	34	40	57	106	22	61	61	15	39	1844.32	3077.87	2859.87	3200.19	2126.63	2355.49	1349.68	1701.64	2134.3
novel_216	37	25	34	33	15	28	178	20	13	2007.05	1923.67	1705.89	996.287	1449.98	1081.21	3938.4	2268.86	711.432
novel_219	0	3	14	6	3	12	5	4	27	0	230.84	702.423	181.143	289.995	463.374	110.629	453.772	1477.59
novel_22	8	9	9	23	0	2	6	2	1	433.957	692.521	451.558	694.382	0	77.229	132.755	226.886	54.7256
novel_222	78	7	23	1	0	1	93	1	3	4231.08	538.627	1153.98	30.1905	0	38.6145	2057.7	113.443	164.177
novel_223	2	9	41	22	5	29	2	2	15	108.489	692.521	2057.1	664.191	483.325	1119.82	44.2517	226.886	820.883
novel_224	4	19	18	47	9	24	19	14	41	216.979	1461.99	903.116	1418.95	869.986	926.748	420.391	1588.2	2243.75
novel_225	9	15	23	33	4	14	28	3	15	488.202	1154.2	1153.98	996.287	386.66	540.603	619.524	340.329	820.883
novel_227	4	7	17	33	2	22	26	8	8	216.979	538.627	852.943	996.287	193.33	849.519	575.272	907.544	437.804
novel_23	6	0	2	0	0	0	2	0	0	325.468	0	100.346	0	0	0	44.2517	0	0
novel_230	6	4	11	10	7	21	3	3	9	325.468	307.787	551.904	301.905	676.655	810.905	66.3776	340.329	492.53
novel_231	0	3	4	8	2	10	5	7	12	0	230.84	200.692	241.524	193.33	386.145	110.629	794.101	656.707
novel_233	20	5	10	11	3	8	11	0	1	1084.89	384.734	501.731	332.096	289.995	308.916	243.384	0	54.7256
novel_234	0	5	4	13	2	9	2	1	6	0	384.734	200.692	392.477	193.33	347.531	44.2517	113.443	328.353
novel_237	3	0	3	9	0	1	0	0	1	162.734	0	150.519	271.715	0	38.6145	0	0	54.7256
novel_238	2	0	1	1	0	1	3	0	0	108.489	0	50.1731	30.1905	0	38.6145	66.3776	0	0
novel_239	0	2	6	10	1	9	5	2	1	0	153.894	301.039	301.905	96.6651	347.531	110.629	226.886	54.7256
novel_24	1	2	0	1	0	1	23	0	0	54.2446	153.894	0	30.1905	0	38.6145	508.895	0	0
novel_244	0	1	2	6	4	13	0	0	4	0	76.9468	100.346	181.143	386.66	501.989	0	0	218.902
novel_246	0	0	8	1	0	1	0	0	1	0	0	401.385	30.1905	0	38.6145	0	0	54.7256
novel_248	3	0	2	11	2	5	5	0	2	162.734	0	100.346	332.096	193.33	193.073	110.629	0	109.451
novel_251	3	0	0	1	1	1	15	0	0	162.734	0	0	30.1905	96.6651	38.6145	331.888	0	0
novel_252	0	0	0	0	0	3	0	0	0	0	0	0	0	0	115.844	0	0	0
novel_253	1	2	1	1	1	3	0	0	0	54.2446	153.894	50.1731	30.1905	96.6651	115.844	0	0	0
novel_254	3	1	0	3	0	0	3	0	0	162.734	76.9468	0	90.5715	0	0	66.3776	0	0
novel_255	0	0	0	3	0	2	8	1	3	0	0	0	90.5715	0	77.229	177.007	113.443	164.177
novel_256	3	0	0	0	0	1	2	0	0	162.734	0	0	0	0	38.6145	44.2517	0	0
novel_257	1	0	0	3	0	1	0	1	0	54.2446	0	0	90.5715	0	38.6145	0	113.443	0
novel_258	0	0	0	3	1	1	4	0	1	0	0	0	90.5715	96.6651	38.6145	88.5034	0	54.7256
novel_259	1	1	0	2	0	0	4	0	1	54.2446	76.9468	0	60.381	0	0	88.5034	0	54.7256
novel_26	0	2	0	1	2	0	0	0	2	0	153.894	0	30.1905	193.33	0	0	0	109.451
novel_260	0	1	0	1	0	2	0	0	0	0	76.9468	0	30.1905	0	77.229	0	0	0
novel_261	4	1	5	1	1	1	2	1	1	216.979	76.9468	250.865	30.1905	96.6651	38.6145	44.2517	113.443	54.7256
novel_262	0	1	1	2	0	3	0	4	1	0	76.9468	50.1731	60.381	0	115.844	0	453.772	54.7256
novel_265	0	1	1	6	0	1	0	0	0	0	76.9468	50.1731	181.143	0	38.6145	0	0	0
novel_266	0	0	1	0	0	0	2	0	0	0	0	50.1731	0	0	0	44.2517	0	0
novel_267	0	0	0	4	0	6	0	0	0	0	0	0	120.762	0	231.687	0	0	0
novel_268	3	2	0	1	0	1	2	0	1	162.734	153.894	0	30.1905	0	38.6145	44.2517	0	54.7256
novel_269	2	1	2	1	0	1	5	0	1	108.489	76.9468	100.346	30.1905	0	38.6145	110.629	0	54.7256
novel_27	0	1	0	0	0	1	2	0	0	0	76.9468	0	0	0	38.6145	44.2517	0	0
novel_270	2	0	0	2	1	1	1	0	0	108.489	0	0	60.381	96.6651	38.6145	22.1259	0	0
novel_271	0	0	0	0	0	1	0	0	0	0	0	0	0	0	38.6145	0	0	0
novel_272	0	0	0	1	0	0	1	0	0	0	0	0	30.1905	0	0	22.1259	0	0
novel_274	5	10	10	13	3	9	13	8	12	271.223	769.468	501.731	392.477	289.995	347.531	287.636	907.544	656.707
novel_275	0	5	0	2	0	3	0	0	0	0	384.734	0	60.381	0	115.844	0	0	0
novel_277	0	0	4	7	1	4	0	1	3	0	0	200.692	211.334	96.6651	154.458	0	113.443	164.177
novel_278	3	0	0	0	0	0	5	0	0	162.734	0	0	0	0	0	110.629	0	0
novel_279	3	0	3	0	0	1	2	1	0	162.734	0	150.519	0	0	38.6145	44.2517	113.443	0
novel_281	6	4	0	0	0	0	0	0	0	325.468	307.787	0	0	0	0	0	0	0
novel_282	1	0	0	2	0	0	3	1	1	54.2446	0	0	60.381	0	0	66.3776	113.443	54.7256
novel_283	4	0	2	0	1	1	8	1	1	216.979	0	100.346	0	96.6651	38.6145	177.007	113.443	54.7256
novel_284	19	5	16	12	6	11	75	4	4	1030.65	384.734	802.77	362.286	579.99	424.76	1659.44	453.772	218.902
novel_285	46	123	101	238	87	184	57	59	66	2495.25	9464.45	5067.48	7185.34	8409.86	7105.07	1261.17	6693.14	3611.89
novel_288	0	8	5	8	15	22	4	4	6	0	615.574	250.865	241.524	1449.98	849.519	88.5034	453.772	328.353
novel_289	0	2	2	3	0	1	0	1	1	0	153.894	100.346	90.5715	0	38.6145	0	113.443	54.7256
novel_29	1	0	0	1	0	0	1	1	0	54.2446	0	0	30.1905	0	0	22.1259	113.443	0
novel_290	25	0	3	2	0	2	109	1	1	1356.12	0	150.519	60.381	0	77.229	2411.72	113.443	54.7256
novel_291	3	0	0	0	0	0	3	0	0	162.734	0	0	0	0	0	66.3776	0	0
novel_292	2	0	0	0	0	0	4	0	0	108.489	0	0	0	0	0	88.5034	0	0
novel_294	1	1	5	4	0	1	4	1	1	54.2446	76.9468	250.865	120.762	0	38.6145	88.5034	113.443	54.7256
novel_297	18	2	1	6	0	5	36	2	0	976.404	153.894	50.1731	181.143	0	193.073	796.531	226.886	0
novel_299	7	0	4	1	0	0	1	0	1	379.713	0	200.692	30.1905	0	0	22.1259	0	54.7256
novel_30	1	0	0	1	3	0	0	0	0	54.2446	0	0	30.1905	289.995	0	0	0	0
novel_300	0	11	1	0	9	1	0	7	2	0	846.414	50.1731	0	869.986	38.6145	0	794.101	109.451
novel_303	0	4	9	7	2	4	2	2	3	0	307.787	451.558	211.334	193.33	154.458	44.2517	226.886	164.177
novel_305	0	7	0	0	3	0	1	6	0	0	538.627	0	0	289.995	0	22.1259	680.658	0
novel_306	1	0	1	1	1	0	1	0	0	54.2446	0	50.1731	30.1905	96.6651	0	22.1259	0	0
novel_307	152	1492	1031	3116	968	2161	352	1085	1273	8245.19	114805	51728.5	94073.6	93571.8	83446	7788.3	123086	69665.6
novel_308	3	0	0	0	0	1	8	0	0	162.734	0	0	0	0	38.6145	177.007	0	0
novel_309	21	3	4	3	1	1	33	0	0	1139.14	230.84	200.692	90.5715	96.6651	38.6145	730.153	0	0
novel_31	0	0	1	0	0	1	1	0	0	0	0	50.1731	0	0	38.6145	22.1259	0	0
novel_312	0	0	1	0	0	0	1	0	0	0	0	50.1731	0	0	0	22.1259	0	0
novel_314	0	7	0	0	3	0	0	4	1	0	538.627	0	0	289.995	0	0	453.772	54.7256
novel_315	13	2	6	12	2	6	18	1	2	705.18	153.894	301.039	362.286	193.33	231.687	398.265	113.443	109.451
novel_322	1	1	0	0	0	0	3	0	0	54.2446	76.9468	0	0	0	0	66.3776	0	0
novel_323	23	0	2	1	0	3	23	1	0	1247.63	0	100.346	30.1905	0	115.844	508.895	113.443	0
novel_326	3	10	11	9	7	19	1	2	10	162.734	769.468	551.904	271.715	676.655	733.676	22.1259	226.886	547.256
novel_327	0	0	1	2	2	2	0	0	0	0	0	50.1731	60.381	193.33	77.229	0	0	0
novel_33	0	2	7	21	16	19	1	2	11	0	153.894	351.212	634.001	1546.64	733.676	22.1259	226.886	601.981
novel_330	4	0	0	0	0	0	8	0	0	216.979	0	0	0	0	0	177.007	0	0
novel_332	3	0	2	2	1	4	67	0	5	162.734	0	100.346	60.381	96.6651	154.458	1482.43	0	273.628
novel_333	3	6	7	13	16	5	0	4	0	162.734	461.681	351.212	392.477	1546.64	193.073	0	453.772	0
novel_335	0	2	2	10	11	15	1	1	8	0	153.894	100.346	301.905	1063.32	579.218	22.1259	113.443	437.804
novel_336	2	0	2	8	1	2	2	0	0	108.489	0	100.346	241.524	96.6651	77.229	44.2517	0	0
novel_338	17	1	9	2	1	2	17	4	1	922.159	76.9468	451.558	60.381	96.6651	77.229	376.139	453.772	54.7256
novel_340	21	125	145	210	70	209	26	41	130	1139.14	9618.34	7275.1	6340.01	6766.55	8070.43	575.272	4651.16	7114.32
novel_341	1	0	0	3	3	1	0	1	1	54.2446	0	0	90.5715	289.995	38.6145	0	113.443	54.7256
novel_343	0	0	2	2	1	2	4	1	0	0	0	100.346	60.381	96.6651	77.229	88.5034	113.443	0
novel_345	0	1	0	1	1	1	0	0	1	0	76.9468	0	30.1905	96.6651	38.6145	0	0	54.7256
novel_349	4	0	1	3	1	6	13	0	1	216.979	0	50.1731	90.5715	96.6651	231.687	287.636	0	54.7256
novel_351	0	0	1	0	0	0	0	0	1	0	0	50.1731	0	0	0	0	0	54.7256
novel_352	0	1	4	4	6	1	2	1	0	0	76.9468	200.692	120.762	579.99	38.6145	44.2517	113.443	0
novel_354	2	0	2	0	0	2	14	0	1	108.489	0	100.346	0	0	77.229	309.762	0	54.7256
novel_357	6	0	1	0	0	0	2	0	0	325.468	0	50.1731	0	0	0	44.2517	0	0
novel_358	2	4	7	0	0	0	0	0	0	108.489	307.787	351.212	0	0	0	0	0	0
novel_36	6	0	2	1	0	0	9	0	1	325.468	0	100.346	30.1905	0	0	199.133	0	54.7256
novel_360	0	0	0	0	0	3	0	0	0	0	0	0	0	0	115.844	0	0	0
novel_363	1	1	6	22	5	12	6	3	7	54.2446	76.9468	301.039	664.191	483.325	463.374	132.755	340.329	383.079
novel_364	232	305	510	1077	224	656	520	192	420	12584.8	23468.8	25588.3	32515.2	21653	25331.1	11505.4	21781.1	22984.7
novel_367	0	2	1	2	3	1	3	0	0	0	153.894	50.1731	60.381	289.995	38.6145	66.3776	0	0
novel_368	0	0	0	2	0	1	0	1	3	0	0	0	60.381	0	38.6145	0	113.443	164.177
novel_37	0	10	1	5	4	12	6	3	9	0	769.468	50.1731	150.953	386.66	463.374	132.755	340.329	492.53
novel_373	13	1	2	0	1	2	17	0	2	705.18	76.9468	100.346	0	96.6651	77.229	376.139	0	109.451
novel_374	2	3	4	12	4	11	7	4	6	108.489	230.84	200.692	362.286	386.66	424.76	154.881	453.772	328.353
novel_375	0	2	4	3	2	3	4	1	1	0	153.894	200.692	90.5715	193.33	115.844	88.5034	113.443	54.7256
novel_376	0	0	0	1	0	1	6	0	0	0	0	0	30.1905	0	38.6145	132.755	0	0
novel_38	12	45	35	80	15	46	17	16	23	650.936	3462.6	1756.06	2415.24	1449.98	1776.27	376.139	1815.09	1258.69
novel_381	0	1	2	1	1	1	0	0	1	0	76.9468	100.346	30.1905	96.6651	38.6145	0	0	54.7256
novel_382	3	3	0	2	0	2	9	0	2	162.734	230.84	0	60.381	0	77.229	199.133	0	109.451
novel_384	5	1	3	4	2	2	3	0	1	271.223	76.9468	150.519	120.762	193.33	77.229	66.3776	0	54.7256
novel_385	3	0	0	1	0	1	32	0	2	162.734	0	0	30.1905	0	38.6145	708.027	0	109.451
novel_386	1	2	1	3	3	3	0	0	0	54.2446	153.894	50.1731	90.5715	289.995	115.844	0	0	0
novel_387	3	0	2	1	0	1	3	1	0	162.734	0	100.346	30.1905	0	38.6145	66.3776	113.443	0
novel_389	3	2	3	5	0	3	6	1	3	162.734	153.894	150.519	150.953	0	115.844	132.755	113.443	164.177
novel_390	0	0	1	1	0	1	0	0	14	0	0	50.1731	30.1905	0	38.6145	0	0	766.158
novel_392	1	9	4	8	2	10	1	4	6	54.2446	692.521	200.692	241.524	193.33	386.145	22.1259	453.772	328.353
novel_394	21	0	2	1	1	0	27	0	0	1139.14	0	100.346	30.1905	96.6651	0	597.398	0	0
novel_395	0	4	4	11	7	12	6	5	14	0	307.787	200.692	332.096	676.655	463.374	132.755	567.215	766.158
novel_396	13	0	3	1	0	0	15	0	1	705.18	0	150.519	30.1905	0	0	331.888	0	54.7256
novel_397	1	0	1	1	0	1	4	0	0	54.2446	0	50.1731	30.1905	0	38.6145	88.5034	0	0
novel_40	5	3	4	6	0	3	17	2	0	271.223	230.84	200.692	181.143	0	115.844	376.139	226.886	0
novel_401	1	1	1	1	1	1	1	0	0	54.2446	76.9468	50.1731	30.1905	96.6651	38.6145	22.1259	0	0
novel_402	0	3	0	0	0	1	0	0	0	0	230.84	0	0	0	38.6145	0	0	0
novel_41	2	1	1	2	0	2	0	1	3	108.489	76.9468	50.1731	60.381	0	77.229	0	113.443	164.177
novel_410	0	10	0	0	1	1	0	7	0	0	769.468	0	0	96.6651	38.6145	0	794.101	0
novel_412	3	1	0	0	1	1	3	0	0	162.734	76.9468	0	0	96.6651	38.6145	66.3776	0	0
novel_416	11	0	1	0	0	0	6	0	0	596.691	0	50.1731	0	0	0	132.755	0	0
novel_418	1	1	0	0	0	3	11	1	2	54.2446	76.9468	0	0	0	115.844	243.384	113.443	109.451
novel_42	0	0	3	8	4	10	1	1	2	0	0	150.519	241.524	386.66	386.145	22.1259	113.443	109.451
novel_420	0	2	1	1	2	2	3	1	3	0	153.894	50.1731	30.1905	193.33	77.229	66.3776	113.443	164.177
novel_421	5	0	2	1	0	0	3	0	0	271.223	0	100.346	30.1905	0	0	66.3776	0	0
novel_422	0	2	0	4	3	4	2	0	3	0	153.894	0	120.762	289.995	154.458	44.2517	0	164.177
novel_423	6	3	5	0	1	4	8	0	2	325.468	230.84	250.865	0	96.6651	154.458	177.007	0	109.451
novel_44	5	0	1	0	0	0	0	0	0	271.223	0	50.1731	0	0	0	0	0	0
novel_45	0	0	0	0	0	0	5	0	0	0	0	0	0	0	0	110.629	0	0
novel_46	2	1	0	1	0	0	5	1	0	108.489	76.9468	0	30.1905	0	0	110.629	113.443	0
novel_47	0	0	1	2	0	1	0	0	3	0	0	50.1731	60.381	0	38.6145	0	0	164.177
novel_48	14	0	8	1	0	1	28	0	2	759.425	0	401.385	30.1905	0	38.6145	619.524	0	109.451
novel_5	31	132	157	243	76	165	47	59	79	1681.58	10157	7877.18	7336.29	7346.54	6371.39	1039.92	6693.14	4323.32
novel_51	2	2	6	0	0	0	0	0	0	108.489	153.894	301.039	0	0	0	0	0	0
novel_52	8	11	24	1	1	5	12	2	11	433.957	846.414	1204.15	30.1905	96.6651	193.073	265.51	226.886	601.981
novel_53	10	0	4	2	0	2	25	0	1	542.446	0	200.692	60.381	0	77.229	553.146	0	54.7256
novel_54	0	0	0	1	0	0	0	0	0	0	0	0	30.1905	0	0	0	0	0
novel_58	3	3	3	7	0	3	3	1	3	162.734	230.84	150.519	211.334	0	115.844	66.3776	113.443	164.177
novel_6	39	52	96	61	85	192	146	34	50	2115.54	4001.23	4816.62	1841.62	8216.53	7413.99	3230.37	3857.06	2736.28
novel_60	5	1	1	0	0	0	3	0	1	271.223	76.9468	50.1731	0	0	0	66.3776	0	54.7256
novel_62	0	0	3	0	0	1	2	0	1	0	0	150.519	0	0	38.6145	44.2517	0	54.7256
novel_64	344	841	1274	2017	395	2066	763	481	781	18660.2	64712.2	63920.5	60894.2	38182.7	79777.6	16882	54566.1	42740.7
novel_65	0	1	2	4	3	5	0	0	2	0	76.9468	100.346	120.762	289.995	193.073	0	0	109.451
novel_68	0	0	1	3	3	1	0	0	0	0	0	50.1731	90.5715	289.995	38.6145	0	0	0
novel_7	4	18	144	69	34	139	14	7	64	216.979	1385.04	7224.93	2083.14	3286.61	5367.42	309.762	794.101	3502.44
novel_72	5	4	3	1	0	2	8	1	1	271.223	307.787	150.519	30.1905	0	77.229	177.007	113.443	54.7256
novel_73	7	0	5	1	1	2	11	2	0	379.713	0	250.865	30.1905	96.6651	77.229	243.384	226.886	0
novel_74	1	7	3	13	2	4	7	3	3	54.2446	538.627	150.519	392.477	193.33	154.458	154.881	340.329	164.177
novel_76	0	0	1	0	2	0	1	0	0	0	0	50.1731	0	193.33	0	22.1259	0	0
novel_77	0	0	2	3	2	3	1	1	2	0	0	100.346	90.5715	193.33	115.844	22.1259	113.443	109.451
novel_78	3	0	0	0	0	0	9	0	0	162.734	0	0	0	0	0	199.133	0	0
novel_79	0	1	1	3	1	1	0	0	1	0	76.9468	50.1731	90.5715	96.6651	38.6145	0	0	54.7256
novel_80	5	1	2	1	0	1	3	1	0	271.223	76.9468	100.346	30.1905	0	38.6145	66.3776	113.443	0
novel_82	0	8	1	0	2	1	0	0	0	0	615.574	50.1731	0	193.33	38.6145	0	0	0
novel_83	0	0	2	2	1	2	3	1	0	0	0	100.346	60.381	96.6651	77.229	66.3776	113.443	0
novel_84	1	0	1	0	1	1	0	1	0	54.2446	0	50.1731	0	96.6651	38.6145	0	113.443	0
novel_86	4	0	0	0	0	0	3	0	0	216.979	0	0	0	0	0	66.3776	0	0
novel_87	0	2	4	1	1	0	0	0	0	0	153.894	200.692	30.1905	96.6651	0	0	0	0
novel_89	2	4	8	6	2	12	7	4	5	108.489	307.787	401.385	181.143	193.33	463.374	154.881	453.772	273.628
novel_9	30	36	97	93	37	97	204	36	67	1627.34	2770.08	4866.79	2807.72	3576.61	3745.61	4513.67	4083.95	3666.61
tae-miR1117	0	0	1	0	0	0	0	0	0	0	0	50.1731	0	0	0	0	0	0
tae-miR1118	0	1	1	0	0	0	0	0	1	0	76.9468	50.1731	0	0	0	0	0	54.7256
tae-miR1120a	2	1	1	4	2	0	3	0	0	108.489	76.9468	50.1731	120.762	193.33	0	66.3776	0	0
tae-miR1120b-3p	4	9	3	10	9	15	15	3	5	216.979	692.521	150.519	301.905	869.986	579.218	331.888	340.329	273.628
tae-miR1120c-5p	0	16	7	35	15	32	3	22	28	0	1231.15	351.212	1056.67	1449.98	1235.66	66.3776	2495.75	1532.32
tae-miR1121	5	24	16	24	12	11	4	17	11	271.223	1846.72	802.77	724.572	1159.98	424.76	88.5034	1928.53	601.981
tae-miR1122a	2	0	0	0	0	0	0	1	0	108.489	0	0	0	0	0	0	113.443	0
tae-miR1122b-3p	2	0	2	0	0	0	3	0	0	108.489	0	100.346	0	0	0	66.3776	0	0
tae-miR1122c-3p	2	4	3	2	1	1	3	0	1	108.489	307.787	150.519	60.381	96.6651	38.6145	66.3776	0	54.7256
tae-miR1125	0	0	0	0	1	0	0	1	0	0	0	0	0	96.6651	0	0	113.443	0
tae-miR1127a	0	0	1	1	0	1	1	1	1	0	0	50.1731	30.1905	0	38.6145	22.1259	113.443	54.7256
tae-miR1127b-3p	4	5	1	9	3	5	8	3	0	216.979	384.734	50.1731	271.715	289.995	193.073	177.007	340.329	0
tae-miR1128	2	4	5	1	2	2	3	2	2	108.489	307.787	250.865	30.1905	193.33	77.229	66.3776	226.886	109.451
tae-miR1130b-3p	5	5	11	13	4	9	20	4	2	271.223	384.734	551.904	392.477	386.66	347.531	442.517	453.772	109.451
tae-miR1133	2	1	0	2	0	0	2	0	1	108.489	76.9468	0	60.381	0	0	44.2517	0	54.7256
tae-miR1135	38	57	52	58	32	56	60	37	29	2061.3	4385.96	2609	1751.05	3093.28	2162.41	1327.55	4197.39	1587.04
tae-miR1136	0	4	3	5	1	6	2	0	3	0	307.787	150.519	150.953	96.6651	231.687	44.2517	0	164.177
tae-miR1137a	47	67	45	57	33	42	116	42	31	2549.5	5155.43	2257.79	1720.86	3189.95	1621.81	2566.6	4764.61	1696.49
tae-miR1137b-5p	1	0	1	1	1	5	2	0	1	54.2446	0	50.1731	30.1905	96.6651	193.073	44.2517	0	54.7256
tae-miR1138	0	0	0	3	1	2	0	3	0	0	0	0	90.5715	96.6651	77.229	0	340.329	0
tae-miR156	273	241	442	741	311	616	999	239	327	14808.8	18544.2	22176.5	22371.2	30062.8	23786.5	22103.7	27112.9	17895.3
tae-miR159a	1181	2929	2747	5809	2259	4902	3163	2211	7101	64062.9	225377	137825	175377	218366	189288	69984.1	250822	388606
tae-miR160	10	19	20	18	14	32	42	15	32	542.446	1461.99	1003.46	543.429	1353.31	1235.66	929.286	1701.64	1751.22
tae-miR164	6	13	31	40	11	34	11	10	23	325.468	1000.31	1555.37	1207.62	1063.32	1312.89	243.384	1134.43	1258.69
tae-miR167a	10	66	60	142	30	114	30	58	64	542.446	5078.49	3010.39	4287.05	2899.95	4402.05	663.776	6579.69	3502.44
tae-miR167c-5p	17	109	89	198	63	196	35	87	92	922.159	8387.2	4465.41	5977.72	6089.9	7568.44	774.405	9869.54	5034.75
tae-miR171a	13	40	48	58	18	48	11	10	27	705.18	3077.87	2408.31	1751.05	1739.97	1853.5	243.384	1134.43	1477.59
tae-miR171b	0	1	1	0	0	1	0	0	0	0	76.9468	50.1731	0	0	38.6145	0	0	0
tae-miR1847-5p	2	2	6	0	0	2	1	0	3	108.489	153.894	301.039	0	0	77.229	22.1259	0	164.177
tae-miR319	10848	578	4501	3136	863	2545	26047	406	657	588446	44475.2	225829	94677.4	83421.9	98273.9	576312	46057.9	35954.7
tae-miR395a	55	26	52	66	23	60	104	1	13	2983.46	2000.62	2609	1992.57	2223.3	2316.87	2301.09	113.443	711.432
tae-miR395b	56	27	50	70	24	58	107	0	13	3037.7	2077.56	2508.65	2113.34	2319.96	2239.64	2367.47	0	711.432
tae-miR396-5p	5	4	4	5	1	2	6	3	4	271.223	307.787	200.692	150.953	96.6651	77.229	132.755	340.329	218.902
tae-miR397-5p	6	4	29	29	6	14	15	5	10	325.468	307.787	1455.02	875.525	579.99	540.603	331.888	567.215	547.256
tae-miR398	59	18	61	77	20	41	43	4	18	3200.43	1385.04	3060.56	2324.67	1933.3	1583.19	951.412	453.772	985.06
tae-miR408	62	8	35	44	11	21	161	4	15	3363.17	615.574	1756.06	1328.38	1063.32	810.905	3562.26	453.772	820.883
tae-miR444a	0	0	0	0	0	0	0	1	0	0	0	0	0	0	0	0	113.443	0
tae-miR5048-5p	80	199	322	1094	172	805	233	148	304	4339.57	15312.4	16155.7	33028.4	16626.4	31084.7	5155.32	16789.6	16636.6
tae-miR5049-3p	0	1	0	0	0	0	0	0	0	0	76.9468	0	0	0	0	0	0	0
tae-miR5062-5p	0	4	9	15	5	15	5	3	14	0	307.787	451.558	452.858	483.325	579.218	110.629	340.329	766.158
tae-miR5084	1	1	1	0	0	1	0	0	0	54.2446	76.9468	50.1731	0	0	38.6145	0	0	0
tae-miR5200	20	39	50	34	3	28	18	5	5	1084.89	3000.92	2508.65	1026.48	289.995	1081.21	398.265	567.215	273.628
tae-miR531	2	60	39	37	35	76	18	40	79	108.489	4616.81	1956.75	1117.05	3383.28	2934.7	398.265	4537.72	4323.32
tae-miR5384-3p	0	0	0	1	0	3	0	0	0	0	0	0	30.1905	0	115.844	0	0	0
tae-miR6197-5p	4	1	5	6	1	2	18	1	7	216.979	76.9468	250.865	181.143	96.6651	77.229	398.265	113.443	383.079
tae-miR7757-5p	65	157	161	369	107	239	156	91	149	3525.9	12080.6	8077.87	11140.3	10343.2	9228.87	3451.63	10323.3	8154.11
tae-miR9652-3p	7	9	11	33	4	13	2	1	1	379.713	692.521	551.904	996.287	386.66	501.989	44.2517	113.443	54.7256
tae-miR9652-5p	0	21	11	124	39	63	2	7	19	0	1615.88	551.904	3743.62	3769.94	2432.71	44.2517	794.101	1039.79
tae-miR9653a-3p	2	2	2	0	0	0	1	2	1	108.489	153.894	100.346	0	0	0	22.1259	226.886	54.7256
tae-miR9653b	7	28	34	13	27	48	40	13	39	379.713	2154.51	1705.89	392.477	2609.96	1853.5	885.034	1474.76	2134.3
tae-miR9654a-3p	0	0	0	1	0	1	1	0	1	0	0	0	30.1905	0	38.6145	22.1259	0	54.7256
tae-miR9654b-3p	2	2	2	14	5	24	3	2	4	108.489	153.894	100.346	422.667	483.325	926.748	66.3776	226.886	218.902
tae-miR9656-3p	176	8	17	25	5	12	607	3	8	9547.06	615.574	852.943	754.763	483.325	463.374	13430.4	340.329	437.804
tae-miR9657a-3p	7	4	7	37	6	25	40	8	8	379.713	307.787	351.212	1117.05	579.99	965.363	885.034	907.544	437.804
tae-miR9657c-3p	0	0	0	1	1	1	0	0	0	0	0	0	30.1905	96.6651	38.6145	0	0	0
tae-miR9658-3p	3	5	1	7	3	5	37	1	1	162.734	384.734	50.1731	211.334	289.995	193.073	818.657	113.443	54.7256
tae-miR9661-5p	0	0	0	0	0	1	0	0	0	0	0	0	0	0	38.6145	0	0	0
tae-miR9662a-3p	167	364	616	1443	404	1197	483	346	1150	9058.86	28008.6	30906.6	43564.9	39052.7	46221.6	10686.8	39251.3	62934.4
tae-miR9662b-3p	167	364	616	1443	404	1197	483	346	1150	9058.86	28008.6	30906.6	43564.9	39052.7	46221.6	10686.8	39251.3	62934.4
tae-miR9663-5p	5	34	18	32	21	36	10	23	16	271.223	2616.19	903.116	966.096	2029.97	1390.12	221.259	2609.19	875.609
tae-miR9664-3p	103	379	441	255	81	102	98	55	90	5587.2	29162.8	22126.3	7698.58	7829.87	3938.68	2168.33	6239.36	4925.3
tae-miR9666a-3p	0	0	1	0	0	0	1	2	0	0	0	50.1731	0	0	0	22.1259	226.886	0
tae-miR9666b-3p	4	3	3	1	0	1	10	1	2	216.979	230.84	150.519	30.1905	0	38.6145	221.259	113.443	109.451
tae-miR9668-5p	53	10	15	16	7	17	142	12	3	2874.97	769.468	752.596	483.048	676.655	656.447	3141.87	1361.32	164.177
tae-miR9669-5p	147	117	180	412	126	322	419	89	121	7973.96	9002.77	9031.16	12438.5	12179.8	12433.9	9270.73	10096.4	6621.79
tae-miR9670-3p	6	21	62	82	13	42	17	2	25	325.468	1615.88	3110.73	2475.62	1256.65	1621.81	376.139	226.886	1368.14
tae-miR9671-5p	0	0	0	0	0	1	0	0	0	0	0	0	0	0	38.6145	0	0	0
tae-miR9672a-3p	7	16	63	25	14	61	20	12	26	379.713	1231.15	3160.91	754.763	1353.31	2355.49	442.517	1361.32	1422.86
tae-miR9672b	101	46	235	138	57	178	225	22	63	5478.71	3539.55	11790.7	4166.29	5509.91	6873.38	4978.32	2495.75	3447.71
tae-miR9673-5p	0	0	1	3	1	5	1	2	0	0	0	50.1731	90.5715	96.6651	193.073	22.1259	226.886	0
tae-miR9674a-5p	0	0	0	0	2	0	0	0	0	0	0	0	0	193.33	0	0	0	0
tae-miR9674b-5p	180	390	762	1315	331	924	421	188	383	9764.04	30009.2	38231.9	39700.5	31996.1	35679.8	9314.98	21327.3	20959.9
tae-miR9675-3p	36	56	61	125	30	71	70	23	41	1952.81	4309.02	3060.56	3773.81	2899.95	2741.63	1548.81	2609.19	2243.75
tae-miR9676-5p	7	14	23	95	45	89	23	23	20	379.713	1077.25	1153.98	2868.1	4349.93	3436.69	508.895	2609.19	1094.51
tae-miR9678-3p	0	0	0	3	0	2	0	0	1	0	0	0	90.5715	0	77.229	0	0	54.7256
tae-miR9679-5p	2	2	2	5	1	2	3	1	3	108.489	153.894	100.346	150.953	96.6651	77.229	66.3776	113.443	164.177
tae-miR9772	17	91	127	224	44	148	44	59	151	922.159	7002.15	6371.98	6762.67	4253.26	5714.95	973.537	6693.14	8263.56
tae-miR9773	4	41	33	66	21	47	4	48	28	216.979	3154.82	1655.71	1992.57	2029.97	1814.88	88.5034	5445.26	1532.32
tae-miR9774	4	135	38	12	96	74	7	32	25	216.979	10387.8	1906.58	362.286	9279.85	2857.47	154.881	3630.18	1368.14
tae-miR9775	0	4	0	5	0	2	1	3	2	0	307.787	0	150.953	0	77.229	22.1259	340.329	109.451
tae-miR9777	2	64	25	23	33	31	6	44	10	108.489	4924.59	1254.33	694.382	3189.95	1197.05	132.755	4991.49	547.256
tae-miR9778	495	148	269	408	113	324	1273	97	150	26851.1	11388.1	13496.6	12317.7	10923.2	12511.1	28166.2	11004	8208.83
tae-miR9779	1	2	0	6	1	2	3	0	0	54.2446	153.894	0	181.143	96.6651	77.229	66.3776	0	0
tae-miR9782	1	2	0	2	1	2	0	0	0	54.2446	153.894	0	60.381	96.6651	77.229	0	0	0
tae-miR9783	0	0	0	0	0	0	0	0	2	0	0	0	0	0	0	0	0	109.451
