# Supplementary material for: Small RNA and degradome sequencing used to elucidate the basis of tolerance to salinity and alkalinity in wheat
Source: BMC Plant Biol. 2018 Sep 15;18:195. doi: 10.1186/s12870-018-1415-1 (PMC6139162; doi:10.1186/s12870-018-1415-1)
Supplement: Supplementary file 11 — Table S6. The set of salinity and/or alkalinity responsive miRNAs in JN177. (XLSX 16 kb) [file 12870_2018_1415_MOESM11_ESM.xlsx]

## Sheet: Sheet1
sRNA	Log2(JNS/JNCK)	Log2(JNA/JNCK)
novel_187	-2.1406	-4.0752
novel_190	3.4634	3.9595
novel_192	-3.8809	-5.6479
novel_193	1.1871	1.489
novel_196	1.2643	2.2329
novel_222	-2.5589	-3.8405
novel_223	3.5604	1.8075
novel_307	1.9648	2.9326
novel_340	1.9905	2.211
novel_5	1.5433	1.7277
novel_64	1.0918	0.92722
novel_7	4.3728	1.8075
tae-miR167a	1.7879	2.36
tae-miR167c-5p	1.5912	2.3182
tae-miR319	-2.0662	-4.5927
tae-miR5048-5p	1.2119	0.95222
tae-miR531	3.4883	4.5444
tae-miR9656-3p	-4.1691	-4.8219
tae-miR9662a-3p	1.086	0.76162
tae-miR9662b-3p	1.086	0.76162
tae-miR9664-3p	1.301	1.5171
tae-miR9670-3p	2.5721	1.4449
tae-miR9672a-3p	2.3728	0.83017
tae-miR9674b-5p	1.2847	0.753
tae-miR9772	2.1041	2.0579
tae-miR9774	2.4508	4.7143
tae-miR9778	-1.6769	-2.1043
tae-miR9668-5p	-2.6181	-2.7685
tae-miR9773	2.2473	2.9951
novel_14	-4.3821	-4.9474
novel_145	-5.1894	-4.7548
novel_137	-2.5049	-3.6553
novel_323	-4.3207	-11.718
tae-miR9777	2.8468	4.6375
novel_290	-3.856	-11.839
novel_144	-2.6952	-5.72
novel_394	-4.1894	-11.587
tae-miR171a	1.0874	1.259
novel_297	-4.967	-3.5324
novel_182	-1.0695	-1.3833
novel_205	1.057	1.6375
tae-miR9653b	1.483	1.6375
novel_115	-3.0195	-12.002
tae-miR164	1.5721	0.753
novel_12	-3.0601	-11.78
tae-miR397-5p	1.4759	-0.94744
novel_10	2.0102	1.753
novel_309	-3.1894	-3.1698
novel_204	2.2904	1.4449
novel_416	-4.2565	-10.654
tae-miR408	-1.622	-3.3167
novel_373	-3.4975	-4.0629
novel_214	1.1415	1.512
novel_219	10.114	8.4173
novel_224	1.3728	1.8855
novel_17	2.5248	1.6375
novel_227	1.2904	0.44488
novel_396	-2.9126	-10.895
tae-miR9652-5p	9.766	11.225
tae-miR9663-5p	1.0509	2.4031
novel_303	9.4765	8.8324
tae-miR5062-5p	9.4765	8.8324
novel_246	9.3066	NA
novel_281	-9.6886	-0.94744
novel_33	9.1139	7.8324
tae-miR1120c-5p	9.1139	10.832
novel_129	-9.4256	-9.5168
novel_239	8.8915	7.8324
novel_326	1.0774	1.3745
novel_357	-3.3821	-9.7798
novel_233	-1.7971	-2.3625
novel_288	8.6285	9.8324
novel_330	-9.1037	-9.1948
novel_86	-9.1037	-9.1948
novel_139	1.7879	1.2225
novel_363	1.7879	-0.36247
novel_89	1.2029	0.63753
novel_231	8.3066	8.4173
novel_234	8.3066	9.1543
novel_277	8.3066	NA
novel_352	8.3066	6.8324
novel_375	8.3066	7.8324
novel_395	8.3066	8.8324
novel_87	8.3066	7.8324
novel_315	-1.9126	-3.0629
novel_44	-3.119	-9.5168
novel_60	-3.119	-2.6844
novel_338	-1.7146	-4.4499
novel_53	-2.119	-10.517
novel_103	-8.6886	-8.7798
novel_251	-8.6886	-8.7798
novel_254	-8.6886	-1.9474
novel_256	-8.6886	-8.7798
novel_268	-8.6886	-0.94744
novel_278	-8.6886	-8.7798
novel_291	-8.6886	-8.7798
novel_308	-8.6886	-8.7798
novel_382	-8.6886	-0.36247
novel_385	-8.6886	-8.7798
novel_412	-8.6886	-1.9474
novel_78	-8.6886	-8.7798
novel_294	1.5248	-0.36247
novel_117	7.8915	8.8324
novel_42	7.8915	NA
novel_62	7.8915	NA
tae-miR1136	7.8915	8.8324
novel_142	1.0102	0.95946
novel_358	1.0102	0.63753
novel_23	-2.3821	-9.7798
novel_36	-2.3821	-9.7798
novel_48	-1.6045	-11.002
novel_349	-2.7971	-9.1948
tae-miR1127b-3p	-2.7971	-0.040544
novel_151	-8.1037	-1.3625
novel_270	-8.1037	-8.1948
novel_292	-8.1037	-8.1948
novel_46	-8.1037	-1.3625
tae-miR1122a	-8.1037	-8.1948
tae-miR1133	-8.1037	-1.3625
novel_127	7.3066	8.8324
novel_244	7.3066	6.8324
novel_289	7.3066	7.8324
novel_335	7.3066	7.8324
novel_343	7.3066	NA
novel_381	7.3066	6.8324
novel_65	7.3066	6.8324
novel_77	7.3066	NA
novel_83	7.3066	NA
novel_112	1.2029	-0.36247
novel_392	1.2029	2.8075
novel_421	-2.119	-9.5168
novel_80	-2.119	-2.6844
novel_159	-2.3821	-8.7798
novel_20	-2.3821	-8.7798
tae-miR9658-3p	-2.3821	0.37449
novel_124	-7.1037	-7.1948
novel_125	-7.1037	-7.1948
novel_141	-7.1037	-7.1948
novel_150	-7.1037	-0.36247
novel_156	-7.1037	-7.1948
novel_24	-7.1037	0.63753
novel_257	-7.1037	-7.1948
novel_259	-7.1037	-0.36247
novel_282	-7.1037	-7.1948
novel_29	-7.1037	-7.1948
novel_30	-7.1037	-7.1948
novel_322	-7.1037	-0.36247
novel_341	-7.1037	-7.1948
novel_418	-7.1037	-0.36247
tae-miR9779	-7.1037	0.63753
tae-miR9782	-7.1037	0.63753
novel_299	-1.6045	-10.002
novel_170	6.3066	6.8324
novel_262	6.3066	6.8324
novel_265	6.3066	6.8324
novel_266	6.3066	NA
novel_300	6.3066	10.292
novel_31	6.3066	NA
novel_312	6.3066	NA
novel_327	6.3066	NA
novel_351	6.3066	NA
novel_367	6.3066	7.8324
novel_37	6.3066	10.154
novel_390	6.3066	NA
novel_420	6.3066	7.8324
novel_47	6.3066	NA
novel_68	6.3066	NA
novel_76	6.3066	NA
novel_79	6.3066	6.8324
novel_82	6.3066	9.8324
tae-miR1117	6.3066	NA
tae-miR1118	6.3066	6.8324
tae-miR1127a	6.3066	NA
tae-miR171b	6.3066	6.8324
tae-miR9666a-3p	6.3066	NA
tae-miR9673-5p	6.3066	NA
novel_165	-1.7971	-9.1948
novel_283	-1.7971	-9.1948
novel_384	-1.5341	-2.6844
novel_72	-1.5341	-0.6844
novel_284	-1.045	-2.2885
novel_73	-1.2825	-10.002
novel_11	-1.7971	-8.1948
novel_135	-1.7971	-1.3625
novel_238	-1.7971	-8.1948
novel_41	-1.7971	-1.3625
tae-miR1120a	-1.7971	-1.3625
novel_248	-1.3821	-8.7798
novel_332	-1.3821	-8.7798
novel_387	-1.3821	-8.7798
tae-miR1120b-3p	-1.2121	0.80745
tae-miR9666b-3p	-1.2121	-0.77751
novel_40	-1.119	-1.0994
tae-miR396-5p	-1.119	-0.6844
novel_423	-1.0601	-1.3625
novel_191	-0.14503	4.4955
novel_285	0.33754	1.0565
novel_38	0.74722	1.5444
tae-miR1121	0.88097	1.9006
tae-miR398	-0.74901	-2.0752
novel_19	-0.79711	2.8075
novel_110	NA	10.533
novel_410	NA	10.154
novel_74	0.78786	2.4449
tae-miR9672b	0.4212	-1.4971
novel_305	NA	9.6397
novel_314	NA	9.6397
novel_275	NA	9.1543
tae-miR9775	NA	8.8324
tae-miR395a	-0.87803	-1.4434
novel_402	NA	8.4173
tae-miR395b	-0.9606	-1.4149
novel_237	-0.79711	-8.7798
novel_279	-0.79711	-8.7798
novel_123	NA	7.8324
novel_26	NA	7.8324
novel_422	NA	7.8324
novel_336	-0.79711	-8.1948
novel_354	-0.79711	-8.1948
tae-miR1122b-3p	-0.79711	-8.1948
novel_260	NA	6.8324
novel_27	NA	6.8324
novel_345	NA	6.8324
tae-miR5049-3p	NA	6.8324
novel_261	-0.47518	-2.3625
tae-miR6197-5p	-0.47518	-2.3625
novel_111	-0.79711	-7.1948
novel_306	-0.79711	-7.1948
novel_397	-0.79711	-7.1948
novel_84	-0.79711	-7.1948
tae-miR1137b-5p	-0.79711	-7.1948
tae-miR9657a-3p	-0.79711	-1.1698
