# Supplementary material for: Small RNA and degradome sequencing used to elucidate the basis of tolerance to salinity and alkalinity in wheat
Source: BMC Plant Biol. 2018 Sep 15;18:195. doi: 10.1186/s12870-018-1415-1 (PMC6139162; doi:10.1186/s12870-018-1415-1)
Supplement: Supplementary file 12 — Table S7. The set of differentially abundant miRNAs between JN177 and either SR3 or SR4. (XLSX 22 kb) [file 12870_2018_1415_MOESM12_ESM.xlsx]

## Sheet: Sheet1
sRNA	Log2(SR3S/JNS)	Log2(SR3A/JNA)	Log2(SR4S/JNS)	Log2(SR4A/JNA)
novel_1	-0.12284	-0.16437	-0.059036	-0.038501
novel_10	0.963	0.76146	0.63708	0.32301
novel_100	8.3014	9.6613	NA	NA
novel_102	7.3014	8.6613	NA	9.4128
novel_103	6.3014	NA	NA	NA
novel_11	5.7053	12.661	0.44444	NA
novel_110	NA	0.76146	NA	-0.32906
novel_111	-6.6185	7.6613	-6.4893	NA
novel_112	1.8528	2.4619	1.4444	2.149
novel_115	-0.58015	7.6613	-9.0742	NA
novel_117	-1.9021	0.046863	0.44444	-9.2638
novel_12	0.36096	7.6613	-0.29253	NA
novel_123	7.3014	0.4619	6.9337	0.56402
novel_124	NA	NA	NA	7.8278
novel_125	7.3014	NA	6.9337	NA
novel_127	0.68289	-1.5381	-0.55556	-0.43598
novel_129	7.3014	NA	NA	NA
novel_133	NA	NA	NA	NA
novel_135	-6.6185	-7.1994	0.44444	0.56402
novel_137	-1.9021	-1.86	-1.4625	-0.75791
novel_139	0.097926	0.87694	-1.1405	-8.8488
novel_14	-7.6185	-7.1994	-7.4893	0.56402
novel_141	6.3014	NA	NA	NA
novel_142	-0.5395	-9.5213	-9.2966	-9.5857
novel_144	-2.1916	-7.1994	-9.9487	-7.2638
novel_145	0.68289	0.4619	-6.4893	-7.2638
novel_146	6.3014	NA	7.9337	NA
novel_150	7.3014	-7.1994	NA	-7.2638
novel_151	7.3014	-7.1994	NA	-7.2638
novel_156	NA	NA	NA	NA
novel_157	-1.487	-8.1994	-1.1405	-8.2638
novel_159	-6.6185	NA	-6.4893	NA
novel_165	-1.3171	NA	0.44444	NA
novel_169	NA	7.6613	NA	NA
novel_17	0.88452	0.046863	2.332	1.149
novel_170	-0.31711	0.4619	2.7664	1.564
novel_182	-0.59521	-0.50184	-1.3849	-0.75791
novel_186	-0.29224	1.0195	-0.23113	0.33314
novel_187	-4.0489	-11.369	-1.5098	1.0945
novel_19	2.8528	0.09933	5.6924	1.2014
novel_190	1.0322	0.13997	1.889	-0.64243
novel_191	0.97834	-0.11597	1.9392	1.207
novel_192	-3.2557	-1.86	-4.0791	-1.7579
novel_193	-0.23994	-0.48687	-0.44865	-0.95304
novel_195	0.78672	2.119	0.07879	-0.092026
novel_196	0.19596	-0.59095	0.31891	-0.3261
novel_199	0.13202	0.24778	0.22831	0.97283
novel_2	0.57084	0.89371	-0.090663	-0.17122
novel_20	-0.31711	7.6613	-6.4893	NA
novel_204	2.4156	3.3825	0.44444	0.75666
novel_205	0.23682	-0.38056	-0.022687	-0.96649
novel_209	-0.53434	0.036594	-0.73717	1.0318
novel_214	2.4813	2.0469	1.0083	-0.57348
novel_215	-0.21926	-0.4006	-0.10305	-0.85102
novel_216	-0.59722	-0.27507	-0.94258	0.24209
novel_219	-0.5395	0.4619	1.392	0.97906
novel_22	-2.487	-10.369	-2.7255	-1.6059
novel_222	-4.8407	-10.007	-2.4942	-2.2433
novel_223	-0.81668	-0.3861	-1.0062	-1.6059
novel_224	0.097926	-0.6161	1.6321	0.12345
novel_225	-1.0333	-1.445	-0.17223	-1.7579
novel_227	0.054858	-1.3455	-0.64302	0.75666
novel_23	-7.6185	NA	-7.4893	NA
novel_230	0.61577	1.2693	0.15493	0.14898
novel_231	1.0048	-0.12306	2.0294	1.7864
novel_233	-0.63904	-0.27507	-2.8775	-9.5857
novel_234	0.85281	-0.86003	1.0294	-1.7579
novel_237	-1.9021	NA	-1.1405	NA
novel_238	-0.31711	NA	-6.4893	NA
novel_239	0.26785	-0.5381	-2.1405	0.56402
novel_24	6.3014	-8.1994	NA	-8.2638
novel_244	2.3833	2.4619	1.4444	-7.2638
novel_246	-3.3171	NA	-2.5556	NA
novel_248	1.0048	8.6613	0.44444	NA
novel_251	6.3014	7.6613	NA	NA
novel_252	7.8864	NA	NA	NA
novel_253	1.2679	-0.5381	-6.4893	-8.2638
novel_254	NA	-7.1994	NA	-7.2638
novel_255	7.3014	NA	8.5187	7.8278
novel_256	6.3014	NA	NA	NA
novel_257	6.3014	NA	NA	7.8278
novel_258	6.3014	7.6613	6.9337	NA
novel_259	NA	-7.1994	6.9337	-7.2638
novel_26	NA	0.4619	7.9337	-8.2638
novel_260	7.3014	-7.1994	NA	-7.2638
novel_261	-2.639	0.4619	-1.8775	0.56402
novel_262	1.2679	-7.1994	0.44444	2.564
novel_265	-0.31711	-7.1994	-6.4893	-7.2638
novel_266	-6.6185	NA	-6.4893	NA
novel_267	8.8864	NA	NA	NA
novel_268	6.3014	-8.1994	6.9337	-8.2638
novel_269	-1.3171	-7.1994	-0.55556	-7.2638
novel_27	6.3014	-7.1994	NA	-7.2638
novel_270	6.3014	7.6613	NA	NA
novel_271	6.3014	NA	NA	NA
novel_272	NA	NA	NA	NA
novel_274	-0.46911	-1.2751	0.70747	0.24209
novel_275	7.8864	-9.5213	NA	-9.5857
novel_277	-0.31711	7.6613	0.029402	7.8278
novel_278	NA	NA	NA	NA
novel_279	-1.9021	NA	-8.0742	7.8278
novel_281	NA	-9.1994	NA	-9.2638
novel_282	NA	NA	6.9337	7.8278
novel_283	-1.3171	7.6613	-0.55556	7.8278
novel_284	-0.85768	0.72493	-1.5556	0.24209
novel_285	0.54824	-0.037671	-0.16938	-0.49585
novel_288	1.8204	1.3688	0.70747	-0.43598
novel_289	-1.3171	-8.1994	-0.55556	-0.43598
novel_29	NA	NA	NA	7.8278
novel_290	-0.90207	NA	-1.1405	7.8278
novel_291	NA	NA	NA	NA
novel_292	NA	NA	NA	NA
novel_294	-2.639	-7.1994	-1.8775	0.56402
novel_297	2.0048	-8.1994	-6.4893	0.56402
novel_299	-8.6185	NA	-1.5556	NA
novel_30	NA	9.2463	NA	NA
novel_300	-0.31711	0.17239	1.4444	-0.088057
novel_303	-1.487	-0.5381	-1.1405	-0.43598
novel_305	NA	-0.76049	NA	0.34163
novel_306	-6.6185	7.6613	-6.4893	NA
novel_307	0.75054	-0.16227	0.74863	0.10447
novel_308	6.3014	NA	NA	NA
novel_309	-2.3171	-1.1231	-8.4893	-8.8488
novel_31	-0.31711	NA	-6.4893	NA
novel_312	-6.6185	NA	-6.4893	NA
novel_314	NA	-0.76049	6.9337	-0.24334
novel_315	-0.31711	0.4619	-1.1405	-0.43598
novel_322	NA	-7.1994	NA	-7.2638
novel_323	0.26785	NA	-7.4893	7.8278
novel_326	0.47138	-0.052673	0.30694	-1.7579
novel_327	0.68289	8.6613	-6.4893	NA
novel_33	1.1235	3.4619	1.0965	0.56402
novel_330	NA	NA	NA	NA
novel_332	0.68289	7.6613	1.7664	NA
novel_333	-0.80254	1.8769	-9.2966	-0.020943
novel_335	2.5898	2.9213	2.4444	-0.43598
novel_336	-0.31711	7.6613	-7.4893	NA
novel_338	-2.487	0.4619	-2.7255	2.564
novel_340	0.21034	-0.3746	0.2869	-1.0442
novel_341	6.3014	9.2463	6.9337	7.8278
novel_343	-0.31711	7.6613	-7.4893	7.8278
novel_345	6.3014	0.4619	6.9337	-7.2638
novel_349	2.2679	7.6613	0.44444	NA
novel_351	-6.6185	NA	0.44444	NA
novel_352	-2.3171	3.0469	-8.4893	0.56402
novel_354	-0.31711	NA	-0.55556	NA
novel_357	-6.6185	NA	-6.4893	NA
novel_358	-9.4259	-9.1994	-9.2966	-9.2638
novel_36	-7.6185	NA	-0.55556	NA
novel_360	7.8864	NA	NA	NA
novel_363	0.68289	2.7838	0.66683	2.149
novel_364	0.046088	0.01659	0.16433	-0.10368
novel_367	-0.31711	1.0469	-6.4893	-8.2638
novel_368	6.3014	NA	8.5187	7.8278
novel_37	3.2679	-0.86003	3.6144	-1.1729
novel_373	-0.31711	0.4619	0.44444	-7.2638
novel_374	1.1423	0.87694	1.0294	0.97906
novel_375	-0.73215	0.4619	-1.5556	-0.43598
novel_376	6.3014	NA	NA	NA
novel_38	0.077168	-1.1231	-0.16128	-0.92783
novel_381	-1.3171	0.4619	-0.55556	-7.2638
novel_382	7.3014	-8.7844	7.9337	-8.8488
novel_384	-0.90207	1.4619	-1.1405	-7.2638
novel_385	6.3014	NA	7.9337	NA
novel_386	1.2679	1.0469	-6.4893	-8.2638
novel_387	-1.3171	NA	-7.4893	7.8278
novel_389	-0.31711	-8.1994	0.44444	-0.43598
novel_390	-0.31711	NA	4.2518	NA
novel_392	1.0048	-1.708	1.0294	-0.60591
novel_394	-7.6185	7.6613	-7.4893	NA
novel_395	1.2679	1.2693	2.2518	0.88595
novel_396	-8.2035	NA	-1.1405	NA
novel_397	-0.31711	NA	-6.4893	NA
novel_40	-0.73215	-8.7844	-8.4893	-0.020943
novel_401	-0.31711	0.4619	-6.4893	-7.2638
novel_402	6.3014	-8.7844	NA	-8.8488
novel_41	0.68289	-7.1994	2.0294	0.56402
novel_410	6.3014	-2.86	NA	0.049447
novel_412	6.3014	0.4619	NA	-7.2638
novel_416	-6.6185	NA	-6.4893	NA
novel_418	7.8864	-7.1994	7.9337	0.56402
novel_42	1.4199	9.6613	-0.14052	7.8278
novel_420	0.68289	0.4619	2.0294	-0.43598
novel_421	-7.6185	NA	-7.4893	NA
novel_422	8.3014	1.0469	8.5187	-8.2638
novel_423	-0.63904	-1.1231	-0.87749	-8.8488
novel_44	-6.6185	NA	-6.4893	NA
novel_45	NA	NA	NA	NA
novel_46	NA	-7.1994	NA	0.56402
novel_47	-0.31711	NA	2.0294	NA
novel_48	-3.3171	NA	-1.5556	NA
novel_5	-0.24541	-0.33457	-0.5464	-0.59773
novel_51	-9.2035	-8.1994	-9.0742	-8.2638
novel_52	-2.5801	-2.9975	-0.68109	-1.8954
novel_53	-1.3171	NA	-1.5556	NA
novel_54	NA	NA	NA	NA
novel_58	-0.31711	-8.7844	0.44444	-1.0209
novel_6	0.68289	1.1709	-0.49667	-0.048957
novel_60	-6.6185	-7.1994	0.44444	-7.2638
novel_62	-1.9021	NA	-1.1405	NA
novel_64	0.38036	-0.62835	-0.26153	-0.24205
novel_65	1.0048	2.0469	0.44444	-7.2638
novel_68	-0.31711	9.2463	-6.4893	NA
novel_7	-0.36809	1.3794	-0.72549	-0.79855
novel_72	-0.90207	-9.1994	-1.1405	-1.436
novel_73	-1.639	7.6613	-8.8112	8.8278
novel_74	0.097926	-1.3455	0.44444	-0.65837
novel_76	-6.6185	8.6613	-6.4893	NA
novel_77	0.26785	8.6613	0.44444	7.8278
novel_78	NA	NA	NA	NA
novel_79	-0.31711	0.4619	0.44444	-7.2638
novel_80	-1.3171	-7.1994	-7.4893	0.56402
novel_82	-0.31711	-1.5381	-6.4893	-10.264
novel_83	-0.31711	7.6613	-7.4893	7.8278
novel_84	-0.31711	7.6613	-6.4893	7.8278
novel_86	NA	NA	NA	NA
novel_87	-8.6185	-0.5381	-8.4893	-8.2638
novel_89	0.26785	-0.5381	-0.23363	0.56402
novel_9	-0.31711	0.50143	-0.089384	0.56402
tae-miR1117	-6.6185	NA	-6.4893	NA
tae-miR1118	-6.6185	-7.1994	0.44444	-7.2638
tae-miR1120a	-6.6185	1.4619	-6.4893	-7.2638
tae-miR1120b-3p	2.0048	0.4619	1.1814	-1.0209
tae-miR1120c-5p	1.8755	0.36879	2.4444	1.0235
tae-miR1121	-0.85768	-0.5381	-0.096129	0.06652
tae-miR1122a	NA	NA	NA	7.8278
tae-miR1122b-3p	-7.6185	NA	-7.4893	NA
tae-miR1122c-3p	-1.9021	-1.5381	-1.1405	-9.2638
tae-miR1125	NA	7.6613	NA	7.8278
tae-miR1127a	-0.31711	NA	0.44444	7.8278
tae-miR1127b-3p	2.0048	-0.27507	-6.4893	-0.17295
tae-miR1128	-1.639	-0.5381	-0.87749	-0.43598
tae-miR1130b-3p	-0.60662	0.13997	-2.015	0.24209
tae-miR1133	NA	-7.1994	6.9337	-7.2638
tae-miR1135	-0.2102	-0.37099	-0.39802	-0.059417
tae-miR1136	0.68289	-1.5381	0.44444	-9.2638
tae-miR1137a	-0.41665	-0.55979	-0.093218	-0.10975
tae-miR1137b-5p	2.0048	7.6613	0.44444	NA
tae-miR1138	7.3014	7.6613	NA	9.4128
tae-miR156	0.16177	0.82978	0.0096835	0.552
tae-miR159a	0.5184	0.087176	1.8146	0.15831
tae-miR160	0.36096	0.021328	1.1225	0.22298
tae-miR164	-0.18384	0.22089	0.013805	0.18551
tae-miR167a	0.60889	-0.6756	0.53755	0.37761
tae-miR167c-5p	0.82187	-0.329	0.49227	0.23878
tae-miR171a	-0.31711	-0.6901	-0.38564	-1.436
tae-miR171b	-0.31711	-7.1994	-6.4893	-7.2638
tae-miR1847-5p	-1.9021	-8.1994	-0.55556	-8.2638
tae-miR319	-1.1397	1.0402	-2.3318	0.05443
tae-miR395a	-0.11066	0.28502	-1.5556	-4.1364
tae-miR395b	-0.10299	0.29198	-1.499	-12.019
tae-miR396-5p	-1.3171	-1.5381	0.44444	0.14898
tae-miR397-5p	-1.3677	1.0469	-1.0916	0.88595
tae-miR398	-0.8903	0.6139	-1.3164	-1.6059
tae-miR408	-1.0541	0.92133	-0.77795	-0.43598
tae-miR444a	NA	NA	NA	7.8278
tae-miR5048-5p	1.0048	0.25154	0.36145	0.13685
tae-miR5049-3p	NA	-7.1994	NA	-7.2638
tae-miR5062-5p	0.41985	0.78383	1.0819	0.14898
tae-miR5084	-0.31711	-7.1994	-6.4893	-7.2638
tae-miR5200	-1.1536	-3.2385	-2.8775	-2.3995
tae-miR531	0.64541	-0.31571	1.4628	-0.020943
tae-miR5384-3p	7.8864	NA	NA	NA
tae-miR6197-5p	-1.639	0.4619	0.92987	0.56402
tae-miR7757-5p	0.25284	-0.091254	0.33269	-0.22281
tae-miR9652-3p	-0.076103	-0.70802	-3.015	-2.6059
tae-miR9652-5p	2.2007	1.355	1.2329	-1.0209
tae-miR9653a-3p	-7.6185	-8.1994	-0.55556	0.56402
tae-miR9653b	0.18039	0.40943	0.64238	-0.5429
tae-miR9654a-3p	6.3014	NA	6.9337	NA
tae-miR9654b-3p	3.2679	1.7838	1.4444	0.56402
tae-miR9656-3p	-0.81961	-0.21617	-0.64302	-0.85102
tae-miR9657a-3p	1.5194	1.0469	0.63708	1.564
tae-miR9657c-3p	6.3014	7.6613	NA	NA
tae-miR9658-3p	2.0048	-0.27507	0.44444	-1.7579
tae-miR9661-5p	6.3014	NA	NA	NA
tae-miR9662a-3p	0.64131	0.61232	1.3451	0.49085
tae-miR9662b-3p	0.64131	0.61232	1.3451	0.49085
tae-miR9663-5p	0.68289	-0.23325	0.27451	0.00011894
tae-miR9664-3p	-2.4293	-1.7643	-1.8483	-2.2207
tae-miR9666a-3p	-6.6185	NA	-6.4893	8.8278
tae-miR9666b-3p	-1.9021	-8.7844	-0.14052	-1.0209
tae-miR9668-5p	-0.13654	-0.052673	-1.8775	0.82705
tae-miR9669-5p	0.52195	0.56882	-0.12855	0.16939
tae-miR9670-3p	-0.87899	-0.22998	-0.8659	-2.8283
tae-miR9671-5p	6.3014	NA	NA	NA
tae-miR9672a-3p	-0.36365	0.26926	-0.8324	0.14898
tae-miR9672b	-0.71789	0.77123	-1.4548	-0.50011
tae-miR9673-5p	2.0048	7.6613	-6.4893	8.8278
tae-miR9674a-5p	NA	8.6613	NA	NA
tae-miR9674b-5p	-0.039009	0.22526	-0.54801	-0.48872
tae-miR9675-3p	-0.098101	-0.43856	-0.12875	-0.71977
tae-miR9676-5p	1.6351	2.1464	0.24281	1.2802
tae-miR9678-3p	7.3014	NA	6.9337	NA
tae-miR9679-5p	-0.31711	-0.5381	1.0294	-0.43598
tae-miR9772	-0.096342	-0.58646	0.69416	-0.061132
tae-miR9773	0.19308	-0.50333	0.2074	0.79143
tae-miR9774	0.64441	-0.029953	-0.15963	-1.5128
tae-miR9775	7.3014	-9.1994	7.9337	0.14898
tae-miR9777	-0.0067709	-0.49371	-0.87749	0.023451
tae-miR9778	-0.048723	0.072626	-0.3982	-0.045521
tae-miR9779	7.3014	-0.5381	NA	-8.2638
tae-miR9782	7.3014	-0.5381	NA	-8.2638
tae-miR9783	NA	NA	7.9337	NA
