# Supplementary material for: Small RNA and degradome sequencing used to elucidate the basis of tolerance to salinity and alkalinity in wheat
Source: BMC Plant Biol. 2018 Sep 15;18:195. doi: 10.1186/s12870-018-1415-1 (PMC6139162; doi:10.1186/s12870-018-1415-1)
Supplement: Supplementary file 13 — Table S8. The predicted targets of the set of miRNAs. (XLSX 40 kb) [file 12870_2018_1415_MOESM13_ESM.xlsx]

## Sheet: Sheet1
miRNA	predict target	target description
novel_112	>TC414908 homologue to UniRef100_Q0IMG5 Cluster: Metallothionein-like protein 4A; n=3; Oryza sativa|Rep: Metallothionein-like protein 4A - Oryza sativa subsp. japonica (Rice), partial	acyl-protein thioesterase 1 homolog 1-like
novel_112	>TC436188	acyl-protein thioesterase 1 homolog 1-like
novel_137	>CV777607 homologue to UniRef100_Q946Y8 Cluster: Thaumatin-like protein TLP8; n=1; Hordeum vulgare|Rep: Thaumatin-like protein TLP8 - Hordeum vulgare (Barley), partial (17%)	alpha-amylase/trypsin inhibitor-like
novel_137	>TC381007 similar to UniRef100_Q946Y8 Cluster: Thaumatin-like protein TLP8; n=1; Hordeum vulgare|Rep: Thaumatin-like protein TLP8 - Hordeum vulgare (Barley), partial (90%)	alpha-amylase/trypsin inhibitor-like
novel_137	>TC426697 similar to UniRef100_A7PS09 Cluster: Chromosome chr14 scaffold_27, whole genome shotgun sequence; n=1; Vitis vinifera|Rep: Chromosome chr14 scaffold_27, whole genome shotgun sequence - Vitis vinifera (Grape), partial (5%)
novel_14	>AL830880	putative chloride channel-like protein CLC-g
novel_142	>TC406180 UniRef100_A5BX39 Cluster: Histone H3; n=4; core eudicotyledons|Rep: Histone H3 - Vitis vinifera (Grape), complete
novel_142	>TC427786 similar to UniRef100_Q7Z5R6 Cluster: Amyloid beta A4 precursor protein-binding family B member 1- interacting protein; n=1; Homo sapiens|Rep: Amyloid beta A4 precursor protein-binding family B member 1- interacting protein - Homo sapiens (Human)	WW domain-binding protein 11
novel_144	>AL830880	putative chloride channel-like protein CLC-g
novel_144	>CK215470 similar to UniRef100_A4K4Y7 Cluster: Alpha tubulin-4D; n=1; Triticum aestivum|Rep: Alpha tubulin-4D - Triticum aestivum (Wheat), partial (48%)	tubulin alpha-2 chain-like
novel_144	>TC409846 similar to UniRef100_Q6H509-2 Cluster: Isoform 2 of Q6H509 ; n=1; Oryza sativa Japonica Group|Rep: Isoform 2 of Q6H509 - Oryza sativa subsp. japonica (Rice), partial (67%)	squamosa promoter-binding-like protein 4
novel_157
novel_187	>CA484416 homologue to UniRef100_Q6L4S1 Cluster: ATP-dependent Clp protease proteolytic subunit; n=1; Oryza sativa Japonica Group|Rep: ATP-dependent Clp protease proteolytic subunit - Oryza sativa subsp. japonica (Rice), partial (52%)	ATP-dependent Clp protease proteolytic subunit-related protein 1, chloroplastic
novel_187	>TC386332 weakly similar to UniRef100_Q9ZEU1 Cluster: Hed protein; n=1; Mycobacterium avium subsp. avium|Rep: Hed protein - Mycobacterium avium subsp. avium, partial (5%)	probable calcium-binding protein CML12
novel_187	>TC440257 similar to UniRef100_Q0JER6 Cluster: Os04g0212200 protein; n=3; Oryza sativa|Rep: Os04g0212200 protein - Oryza sativa subsp. japonica (Rice), partial (10%)	two-component response regulator ARR22-like
novel_187	>TC446075 homologue to UniRef100_Q6L4S1 Cluster: ATP-dependent Clp protease proteolytic subunit; n=1; Oryza sativa Japonica Group|Rep: ATP-dependent Clp protease proteolytic subunit - Oryza sativa subsp. japonica (Rice), partial (63%)	ATP-dependent Clp protease proteolytic subunit-related protein 1, chloroplastic
novel_19	>CA683110 weakly similar to UniRef100_Q9M1W7 Cluster: F-box/Kelch-repeat protein At3g63220; n=2; Arabidopsis thaliana|Rep: F-box/Kelch-repeat protein At3g63220 - Arabidopsis thaliana (Mouse-ear cress), partial (15%)	F-box/kelch-repeat protein SKIP30
novel_19	>CD491306	U6 snRNA-associated Sm-like protein LSm2
novel_19	>TC398191 similar to UniRef100_Q0IRL1 Cluster: Os11g0620000 protein; n=1; Oryza sativa Japonica Group|Rep: Os11g0620000 protein - Oryza sativa subsp. japonica (Rice), partial (69%)	mitochondrial inner membrane protease subunit 1-like
novel_192	>CJ863875 weakly similar to UniRef100_A0PMI1 Cluster: DNA polymerase III alpha chain DnaE2; n=1; Mycobacterium ulcerans Agy99|Rep: DNA, partial (1%)	uncharacterized protein
novel_214	>BM135463 similar to UniRef100_Q7XGZ6 Cluster: F-box domain containing protein expressed; n=4; Oryza sativa|Rep: F-box domain containing, partial (6%)
novel_22	>CA609950 similar to UniRef100_P23345 Cluster: Superoxide dismutase [Cu-Zn] 4A; n=2; Zea mays|Rep: Superoxide dismutase [Cu-Zn] 4A - Zea mays (Maize), partial (70%)	superoxide dismutase [Cu-Zn] 4A
novel_22	>CA613247 similar to UniRef100_P23345 Cluster: Superoxide dismutase [Cu-Zn] 4A; n=2; Zea mays|Rep: Superoxide dismutase [Cu-Zn] 4A - Zea mays (Maize), partial (69%)	superoxide dismutase [Cu-Zn] 4A
novel_22	>CA663864 similar to UniRef100_Q9SW98 Cluster: Superoxide dismutase [Cu-Zn]; n=1; Manihot esculenta|Rep: Superoxide dismutase [Cu-Zn] - Manihot esculenta (Cassava) (Manioc), partial (52%)	superoxide dismutase [Cu-Zn] 4A
novel_22	>TC420799 homologue to UniRef100_P23345 Cluster: Superoxide dismutase [Cu-Zn] 4A; n=2; Zea mays|Rep: Superoxide dismutase [Cu-Zn] 4A - Zea mays (Maize), partial (64%)	superoxide dismutase [Cu-Zn] 4A
novel_22	>TC429688 similar to UniRef100_P23345 Cluster: Superoxide dismutase [Cu-Zn] 4A; n=2; Zea mays|Rep: Superoxide dismutase [Cu-Zn] 4A - Zea mays (Maize), complete	superoxide dismutase [Cu-Zn] 4A
novel_222	>TC378952	vacuolar protein sorting-associated protein
novel_225	>TC434241	uncharacterized protein
novel_23	>TC398706 similar to UniRef100_Q7XZV0 Cluster: PG3; n=1; Hordeum vulgare|Rep: PG3 - Hordeum vulgare (Barley), partial (20%)	protein ROS1-like
novel_23	>TC437266	protein strawberry notch
novel_23	>TC452930 homologue to UniRef100_A7LHH7 Cluster: WRKY39; n=1; Glycine max|Rep: WRKY39 - Glycine max (Soybean), partial (5%)	WRKY transcription factor 3
novel_231	>CA642340 similar to UniRef100_A7PWV9 Cluster: Chromosome chr19 scaffold_35, whole genome shotgun sequence; n=1; Vitis vinifera|Rep: Chromosome chr19 scaffold_35, whole genome shotgun sequence - Vitis vinifera (Grape), partial (14%)	NAC domain-containing protein 21/22-like
novel_231	>CA681504 homologue to UniRef100_Q0E6U4 Cluster: Mitogen-activated protein kinase homolog 1; n=1; Festuca arundinacea|Rep: Mitogen-activated protein kinase homolog 1 - Festuca arundinacea (Tall fescue) (Schedonorus arundinaceus), partial (12%)	mitogen-activated protein kinase 4-like
novel_231	>CA704421 similar to UniRef100_UPI0001631FA6 Cluster: efflux ABC transporter permease protein; n=1; Burkholderia pseudomallei 1710a|Rep: efflux, partial (2%)	calcium-dependent protein kinase 13-like
novel_231	>DR741517	NAC domain-containing protein 21/22-like
novel_231	>DR741669 similar to UniRef100_Q93XA7 Cluster: NAC domain protein NAC1; n=1; Phaseolus vulgaris|Rep: NAC domain protein NAC1 - Phaseolus vulgaris (Kidney bean) (French bean), partial (33%)	NAC domain-containing protein 21/22-like
novel_231	>TC368951	NAC domain-containing protein 21/22-like
novel_231	>TC369110 similar to UniRef100_Q2QXF1 Cluster: Harpin-induced protein 1 containing protein, expressed; n=2; Oryza sativa|Rep: Harpin-induced protein 1 containing protein, expressed - Oryza sativa subsp. japonica (Rice), partial (98%)	protein YLS9-like
novel_231	>TC370694 homologue to UniRef100_Q0E6U4 Cluster: Mitogen-activated protein kinase homolog 1; n=1; Festuca arundinacea|Rep: Mitogen-activated protein kinase homolog 1 - Festuca arundinacea (Tall fescue) (Schedonorus arundinaceus), complete	MPK7-1
novel_231	>TC371535 similar to UniRef100_Q93XA7 Cluster: NAC domain protein NAC1; n=1; Phaseolus vulgaris|Rep: NAC domain protein NAC1 - Phaseolus vulgaris (Kidney bean) (French bean), partial (54%)	NAC domain-containing protein 21/22-like
novel_231	>TC371551 homologue to UniRef100_Q0E6U4 Cluster: Mitogen-activated protein kinase homolog 1; n=1; Festuca arundinacea|Rep: Mitogen-activated protein kinase homolog 1 - Festuca arundinacea (Tall fescue) (Schedonorus arundinaceus), partial (64%)	MPK7-1
novel_231	>TC373635	NAC domain-containing protein 21/22-like
novel_231	>TC375350	NAC domain-containing protein 21/22-like
novel_231	>TC376198 similar to UniRef100_Q93XA7 Cluster: NAC domain protein NAC1; n=1; Phaseolus vulgaris|Rep: NAC domain protein NAC1 - Phaseolus vulgaris (Kidney bean) (French bean), partial (15%)	NAC domain-containing protein 21/22-like
novel_231	>TC378810 similar to UniRef100_Q93XA7 Cluster: NAC domain protein NAC1; n=1; Phaseolus vulgaris|Rep: NAC domain protein NAC1 - Phaseolus vulgaris (Kidney bean) (French bean), partial (40%)	NAC domain-containing protein 21/22-like
novel_231	>TC382290 similar to UniRef100_Q8H0I5 Cluster: OsNAC1 protein; n=1; Oryza sativa|Rep: OsNAC1 protein - Oryza sativa (Rice), partial (45%)	NAC domain-containing protein 21/22-like
novel_231	>TC390810 similar to UniRef100_Q84TE6 Cluster: NAC domain-containing protein 21/22; n=2; Arabidopsis thaliana|Rep: NAC domain-containing protein 21/22 - Arabidopsis thaliana (Mouse-ear cress), partial (20%)	NAC domain-containing protein 21/22-like
novel_231	>TC393137 similar to UniRef100_Q2QXF1 Cluster: Harpin-induced protein 1 containing protein, expressed; n=2; Oryza sativa|Rep: Harpin-induced protein 1 containing protein, expressed - Oryza sativa subsp. japonica (Rice), partial (82%)	protein YLS9-like
novel_231	>TC394481 homologue to UniRef100_Q0E6U4 Cluster: Mitogen-activated protein kinase homolog 1; n=1; Festuca arundinacea|Rep: Mitogen-activated protein kinase homolog 1 - Festuca arundinacea (Tall fescue) (Schedonorus arundinaceus), partial (51%)	MPK7-1
novel_231	>TC394945 homologue to UniRef100_A4HRC2 Cluster: NAC transcription factor; n=1; Hordeum vulgare subsp. vulgare|Rep: NAC transcription factor - Hordeum vulgare var. distichum (Two-rowed barley), partial (54%)	NAC domain-containing protein 21/22-like
novel_231	>TC398164 homologue to UniRef100_Q0E6U4 Cluster: Mitogen-activated protein kinase homolog 1; n=1; Festuca arundinacea|Rep: Mitogen-activated protein kinase homolog 1 - Festuca arundinacea (Tall fescue) (Schedonorus arundinaceus), partial (44%)	MPK7-1
novel_231	>TC406273 homologue to UniRef100_Q0E6U4 Cluster: Mitogen-activated protein kinase homolog 1; n=1; Festuca arundinacea|Rep: Mitogen-activated protein kinase homolog 1 - Festuca arundinacea (Tall fescue) (Schedonorus arundinaceus), partial (40%)	MPK7-1
novel_231	>TC410195 homologue to UniRef100_A4HRC2 Cluster: NAC transcription factor; n=1; Hordeum vulgare subsp. vulgare|Rep: NAC transcription factor - Hordeum vulgare var. distichum (Two-rowed barley), complete	NAC domain-containing protein 21/22-like
novel_231	>TC416811 homologue to UniRef100_A4HRC2 Cluster: NAC transcription factor; n=1; Hordeum vulgare subsp. vulgare|Rep: NAC transcription factor - Hordeum vulgare var. distichum (Two-rowed barley), partial (39%)	NAC domain-containing protein 21/22-like
novel_231	>TC421735 similar to UniRef100_Q2QXF1 Cluster: Harpin-induced protein 1 containing protein, expressed; n=2; Oryza sativa|Rep: Harpin-induced protein 1 containing protein, expressed - Oryza sativa subsp. japonica (Rice), partial (97%)	protein YLS9-like
novel_231	>TC429623 homologue to UniRef100_A4HRC2 Cluster: NAC transcription factor; n=1; Hordeum vulgare subsp. vulgare|Rep: NAC transcription factor - Hordeum vulgare var. distichum (Two-rowed barley), complete	NAC domain-containing protein 21/22-like
novel_237	>CK209252	probable RNA-dependent RNA polymerase 2
novel_237	>CK209252	probable RNA-dependent RNA polymerase 2
novel_237	>GH732161	probable anion transporter 1, chloroplastic
novel_237	>GH732161	probable anion transporter 1, chloroplastic
novel_24
novel_244	>CA688638 similar to UniRef100_Q5CG04 Cluster: Fibrillarin; n=1; Cryptosporidium hominis|Rep: Fibrillarin - Cryptosporidium hominis, partial (8%)	serine hydroxymethyltransferase
novel_244	>DY543240 similar to UniRef100_A6NH95 Cluster: Uncharacterized protein ZDHHC12; n=2; Homo sapiens|Rep: Uncharacterized protein ZDHHC12 - Homo sapiens (Human), partial (7%)	uncharacterized protein
novel_244	>TC370468	chaperone protein dnaJ 10-like
novel_244	>TC379301	chaperone protein dnaJ 10-like
novel_244	>TC382439 weakly similar to UniRef100_A7QPI8 Cluster: Chromosome chr18 scaffold_137, whole genome shotgun sequence; n=1; Vitis vinifera|Rep: Chromosome chr18 scaffold_137, whole genome shotgun sequence - Vitis vinifera (Grape), partial (12%)	uncharacterized protein
novel_244	>TC395663 weakly similar to UniRef100_A7QPI8 Cluster: Chromosome chr18 scaffold_137, whole genome shotgun sequence; n=1; Vitis vinifera|Rep: Chromosome chr18 scaffold_137, whole genome shotgun sequence - Vitis vinifera (Grape), partial (16%)	uncharacterized protein
novel_244	>TC400052 similar to UniRef100_A7P8W7 Cluster: Chromosome chr3 scaffold_8, whole genome shotgun sequence; n=1; Vitis vinifera|Rep: Chromosome chr3 scaffold_8, whole genome shotgun sequence - Vitis vinifera (Grape), partial (48%)	chaperone protein dnaJ 10-like
novel_244	>TC432463 weakly similar to UniRef100_A7QPI8 Cluster: Chromosome chr18 scaffold_137, whole genome shotgun sequence; n=1; Vitis vinifera|Rep: Chromosome chr18 scaffold_137, whole genome shotgun sequence - Vitis vinifera (Grape), partial (13%)	uncharacterized protein
novel_246	>CD877487	uncharacterized protein
novel_246	>CJ581477 weakly similar to UniRef100_A7QLI5 Cluster: Chromosome undetermined scaffold_119, whole genome shotgun sequence; n=1; Vitis vinifera|Rep: Chromosome undetermined scaffold_119, whole genome shotgun sequence - Vitis vinifera (Grape), partial (23%)	uncharacterized protein
novel_255	>CJ518756	putative receptor-like protein kinase At3g47110, probable LRR receptor-like serine/threonine-protein kinase At3g47570
novel_255	>CK212679 similar to UniRef100_Q8RZ95 Cluster: Lipase class 3-like; n=1; Oryza sativa Japonica Group|Rep: Lipase class 3-like - Oryza sativa subsp. japonica (Rice), partial (16%)	GDSL esterase/lipase At4g10955-like
novel_261	>CA615237 weakly similar to UniRef100_A7R0P5 Cluster: Chromosome undetermined scaffold_314, whole genome shotgun sequence; n=1; Vitis vinifera|Rep: Chromosome undetermined scaffold_314, whole genome shotgun sequence - Vitis vinifera (Grape), partial (14%)	lysosomal Pro-X carboxypeptidase
novel_261	>CA704241 similar to UniRef100_A7QZH7 Cluster: Chromosome chr7 scaffold_275, whole genome shotgun sequence; n=1; Vitis vinifera|Rep: Chromosome chr7 scaffold_275, whole genome shotgun sequence - Vitis vinifera (Grape), partial (11%)	lysosomal Pro-X carboxypeptidase
novel_261	>TC413779 similar to UniRef100_Q9FLH1 Cluster: Lysosomal Pro-X carboxypeptidase; n=1; Arabidopsis thaliana|Rep: Lysosomal Pro-X carboxypeptidase - Arabidopsis thaliana (Mouse-ear cress), partial (51%)	lysosomal Pro-X carboxypeptidase
novel_268	>CA486525 similar to UniRef100_A8L4A9 Cluster: Erythronolide synthase; n=1; Frankia sp. EAN1pec|Rep: Erythronolide synthase - Frankia sp., partial (0%)	putative leucine-rich repeat receptor-like protein kinase At2g19210
novel_268	>TC390616 similar to UniRef100_UPI0000DC18E2 Cluster: poliovirus receptor-related 3; n=1; Rattus norvegicus|Rep: poliovirus receptor-related 3 - Rattus norvegicus, partial (5%)	splicing factor U2af large subunit B-like
novel_268	>TC455355 weakly similar to UniRef100_A3NK60 Cluster: Phosphotransferase enzyme family protein; n=1; Burkholderia pseudomallei 668|Rep: Phosphotransferase enzyme family protein - Burkholderia pseudomallei (strain 668), partial (35%)	endonuclease 2-like
novel_275	>CD936077 similar to UniRef100_Q8S3W5 Cluster: Mei2-like protein; n=1; Hordeum vulgare subsp. vulgare|Rep: Mei2-like protein - Hordeum vulgare var. distichum (Two-rowed barley), partial (9%)	protein MEI2-like 4
novel_275	>TC416129 weakly similar to UniRef100_Q9SXG1 Cluster: Nuclease I; n=1; Hordeum vulgare|Rep: Nuclease I - Hordeum vulgare (Barley), partial (63%)	endonuclease 2-like
novel_275	>TC428665 weakly similar to UniRef100_Q9SXG1 Cluster: Nuclease I; n=1; Hordeum vulgare|Rep: Nuclease I - Hordeum vulgare (Barley), partial (63%)	endonuclease 2-like
novel_275	>TC453453 similar to UniRef100_Q43062 Cluster: Pectinesterase PPE8B precursor; n=1; Prunus persica|Rep: Pectinesterase PPE8B precursor - Prunus persica (Peach), partial (38%)	pectinesterase/pectinesterase inhibitor PPE8B-like
novel_281	>BQ170124	uncharacterized protein
novel_281	>CA644614	ATP-dependent DNA helicase Q-like 5
novel_281	>CA728795
novel_281	>CV771302 homologue to UniRef100_A7Q813 Cluster: Chromosome chr18 scaffold_61, whole genome shotgun sequence; n=1; Vitis vinifera|Rep: Chromosome chr18 scaffold_61, whole genome shotgun sequence - Vitis vinifera (Grape), partial (13%)	transmembrane protein
novel_281	>TC376929 similar to UniRef100_Q0DSP6 Cluster: Os03g0296300 protein; n=2; Oryza sativa Japonica Group|Rep: Os03g0296300 protein - Oryza sativa subsp. japonica (Rice), partial (98%)	mitochondrial import inner membrane translocase subunit TIM22-4-like
novel_294	>BJ321018 similar to UniRef100_Q4SYG9 Cluster: Chromosome undetermined SCAF12065 whole genome shotgun sequence; n=1; Tetraodon, partial (1%)	protein FAR1-RELATED SEQUENCE 9-like
novel_299	>CF133546 similar to UniRef100_Q0JPJ2 Cluster: Os01g0219900 protein; n=1; Oryza sativa Japonica Group|Rep: Os01g0219900 protein - Oryza sativa subsp. japonica (Rice), partial (11%)	glucan endo-1,3-beta-D-glucosidase-like
novel_299	>TC403440 similar to UniRef100_Q8GTC0 Cluster: Glutathione transferase F3; n=1; Triticum aestivum|Rep: Glutathione transferase F3 - Triticum aestivum (Wheat), partial (71%)	glutathione S-transferase 4-like
novel_303	>BE516181 similar to UniRef100_Q0JQR9 Cluster: Os01g0143100 protein; n=3; Oryza sativa|Rep: Os01g0143100 protein - Oryza sativa subsp., partial (8%)	mitochondrial substrate carrier family protein B-like
novel_303	>BJ250095	No hits found
novel_303	>CN011960 similar to UniRef100_Q7S8Z5 Cluster: DNA-directed RNA polymerases II 24 kDa polypeptide; n=1; Neurospora crassa|Rep: DNA-directed RNA polymerases II 24 kDa polypeptide - Neurospora crassa, partial (70%)	DNA-directed RNA polymerases II and IV subunit 5A-like
novel_309	>TC402954 similar to UniRef100_Q0DRZ0 Cluster: Os03g0344700 protein; n=1; Oryza sativa Japonica Group|Rep: Os03g0344700 protein - Oryza sativa subsp. japonica (Rice), partial (18%)	uncharacterized protein
novel_322	>BJ275622	serine/threonine-protein kinase ATM
novel_322	>CD917562 similar to UniRef100_P0C1E4 Cluster: Pyrroline-5-carboxylate reductase; n=2; Corynebacterium glutamicum|Rep: Pyrroline-5-carboxylate reductase - Corynebacterium glutamicum (Brevibacterium flavum), partial (5%)	uncharacterized protein
novel_322	>CK206111 homologue to UniRef100_Q2UBZ2 Cluster: Predicted protein; n=1; Aspergillus oryzae|Rep: Predicted protein - Aspergillus oryzae, partial (4%)	uncharacterized protein
novel_322	>TC452440	No hits found
novel_33	>DR734697 similar to UniRef100_P93607 Cluster: Cold acclimation protein WCOR410b; n=1; Triticum aestivum|Rep: Cold acclimation protein WCOR410b - Triticum aestivum (Wheat), partial (28%)	dehydrin COR410
novel_335	>CA694669 similar to UniRef100_Q15FD4 Cluster: NOX3; n=1; Striga asiatica|Rep: NOX3 - Striga asiatica (Asiatic witchweed) (Striga lutea), partial (14%)	respiratory burst oxidase homolog protein B-like
novel_338	>DR734322 weakly similar to UniRef100_Q05AT9 Cluster: U11/U12 small nuclear ribonucleoprotein 35 kDa protein; n=1; Xenopus laevis|Rep: U11/U12 small nuclear ribonucleoprotein 35 kDa protein - Xenopus laevis (African clawed frog), partial (15%)	glycine-rich RNA-binding protein 4, mitochondrial-like
novel_338	>TC431900 weakly similar to UniRef100_A7NZ57 Cluster: Chromosome chr6 scaffold_3, whole genome shotgun sequence; n=1; Vitis vinifera|Rep: Chromosome chr6 scaffold_3, whole genome shotgun sequence - Vitis vinifera (Grape), partial (84%)	glycine-rich RNA-binding protein 4, mitochondrial-like
novel_338	>TC449142 homologue to UniRef100_P27807 Cluster: Histone H2B.1; n=1; Triticum aestivum|Rep: Histone H2B.1 - Triticum aestivum (Wheat), partial (84%)	histone H2B.1-like
novel_352	>AL810223 similar to UniRef100_Q6YZE8 Cluster: Squamosa promoter-binding-like protein 16; n=1; Oryza sativa Japonica Group|Rep: Squamosa promoter-binding-like protein 16 - Oryza sativa subsp. japonica (Rice), partial (26%)	squamosa promoter-binding-like protein 4
novel_352	>CK196549 homologue to UniRef100_Q0JGI1 Cluster: Squamosa promoter-binding-like protein 2; n=1; Oryza sativa Japonica Group|Rep: Squamosa promoter-binding-like protein 2 - Oryza sativa subsp. japonica (Rice), partial (14%)	squamosa promoter-binding-like protein 4
novel_352	>TC384445 similar to UniRef100_A2X0Q6 Cluster: Squamosa promoter-binding-like protein 3; n=2; Oryza sativa|Rep: Squamosa promoter-binding-like protein 3 - Oryza sativa subsp. indica (Rice), partial (40%)	squamosa promoter-binding-like protein 4
novel_352	>TC409846 similar to UniRef100_Q6H509-2 Cluster: Isoform 2 of Q6H509 ; n=1; Oryza sativa Japonica Group|Rep: Isoform 2 of Q6H509 - Oryza sativa subsp. japonica (Rice), partial (67%)	squamosa promoter-binding-like protein 4
novel_352	>TC412204 weakly similar to UniRef100_Q653Z5 Cluster: Squamosa promoter-binding-like protein 11; n=1; Oryza sativa Japonica Group|Rep: Squamosa promoter-binding-like protein 11 - Oryza sativa subsp. japonica (Rice), partial (22%)	squamosa promoter-binding-like protein 4
novel_352	>TC420438 similar to UniRef100_A7P1R0 Cluster: Chromosome chr19 scaffold_4, whole genome shotgun sequence; n=1; Vitis vinifera|Rep: Chromosome chr19 scaffold_4, whole genome shotgun sequence - Vitis vinifera (Grape), partial (39%)	squamosa promoter-binding-like protein 4
novel_352	>TC441570 similar to UniRef100_Q8YUF6 Cluster: Alr2394 protein; n=1; Nostoc sp. PCC 7120|Rep: Alr2394 protein - Anabaena sp. (strain PCC 7120), partial (5%)	probable protein phosphatase 2C
novel_352	>TC453361 similar to UniRef100_Q49I55 Cluster: Teosinte glume architecture 1; n=6; Zea mays|Rep: Teosinte glume architecture 1 - Zea mays (Maize), partial (14%)	squamosa promoter-binding-like protein 4
novel_358	>TC407412 homologue to UniRef100_Q3ZPM9 Cluster: Flowering locus T; n=3; Triticum|Rep: Flowering locus T - Triticum aestivum (Wheat), partial (92%)	protein HEADING DATE 3A
novel_358	>TC414319 UniRef100_Q3ZPM9 Cluster: Flowering locus T; n=3; Triticum|Rep: Flowering locus T - Triticum aestivum (Wheat), complete	protein HEADING DATE 3A
novel_358	>TC442593 UniRef100_Q3ZPM9 Cluster: Flowering locus T; n=3; Triticum|Rep: Flowering locus T - Triticum aestivum (Wheat), complete	protein HEADING DATE 3A
novel_363	>CD896755 similar to UniRef100_Q0J6L2 Cluster: Os08g0299900 protein; n=1; Oryza sativa Japonica Group|Rep: Os08g0299900 protein - Oryza sativa subsp. japonica (Rice), partial (8%)	uncharacterized protein
novel_363	>CJ902434 similar to UniRef100_Q10MN1 Cluster: PHD-finger family protein, expressed; n=1; Oryza sativa Japonica Group|Rep: PHD-finger family protein, expressed - Oryza sativa subsp. japonica (Rice), partial (6%)	No hits found
novel_363	>TC432139 similar to UniRef100_Q2R216 Cluster: F-box domain containing protein; n=1; Oryza sativa Japonica Group|Rep: F-box domain containing protein - Oryza sativa subsp. japonica (Rice), partial (6%)	uncharacterized protein
novel_363	>TC432139 similar to UniRef100_Q2R216 Cluster: F-box domain containing protein; n=1; Oryza sativa Japonica Group|Rep: F-box domain containing protein - Oryza sativa subsp. japonica (Rice), partial (6%)	uncharacterized protein
novel_37	>BG606365 homologue to UniRef100_A3F771 Cluster: Auxin response factor 8; n=1; Ipomoea nil|Rep: Auxin response factor 8 - Ipomoea nil (Japanese morning glory) (Pharbitis nil), partial (3%)	auxin response factor ARF12
novel_37	>TC376125 similar to UniRef100_A7PTN9 Cluster: Chromosome undetermined scaffold_30, whole genome shotgun sequence; n=1; Vitis vinifera|Rep: Chromosome undetermined scaffold_30, whole genome shotgun sequence - Vitis vinifera (Grape), partial (58%)	auxin response factor ARF12
novel_37	>TC386326 homologue to UniRef100_A4QMC1 Cluster: ORF61c; n=1; Pinus koraiensis|Rep: ORF61c - Pinus koraiensis (Korean pine), partial (98%	subtilisin-chymotrypsin inhibitor-2A-like
novel_37	>TC387810 similar to UniRef100_Q0Q551 Cluster: Tyrosinase related protein 1; n=1; Ovis aries|Rep: Tyrosinase related protein 1 - Ovis aries (Sheep), partial (12%)	No hits found
novel_37	>TC401632 similar to UniRef100_A7L5C4 Cluster: Auxin response factor 8; n=1; Solanum lycopersicum|Rep: Auxin response factor 8 - Solanum lycopersicum (Tomato) (Lycopersicon esculentum), partial (13%)	auxin response factor ARF12
novel_374	>CK211729	ADP-ribosylation factor 1
novel_374	>CV764475 similar to UniRef100_Q0E2Y6 Cluster: Os02g0203200 protein; n=1; Oryza sativa Japonica Group|Rep: Os02g0203200 protein - Oryza sativa subsp. japonica (Rice), partial (43%	crocetin glucosyltransferase, cyanidin 3-O-rutinoside 5-O-glucosyltransferase-like
novel_374	>CV779785	crocetin glucosyltransferase, cyanidin 3-O-rutinoside 5-O-glucosyltransferase-like
novel_374	>TC429358	uncharacterized protein
novel_382	>BE516450 similar to UniRef100_Q0DIJ3 Cluster: Os05g0384800 protein; n=1; Oryza sativa Japonica Group|Rep: Os05g0384800 protein - Oryza sativa subsp. japonica (Rice), partial (11%)	uncharacterized protein
novel_382	>CJ616829 homologue to gb|AF036494.1|AF036494 Eucryphia lucida large subunit 26S ribosomal RNA gene, partial sequence, partial (12%)	uncharacterized protein
novel_382	>CK156012 weakly similar to UniRef100_A7RQ83 Cluster: Predicted protein; n=1; Nematostella vectensis|Rep: Predicted protein - Nematostella vectensis (Starlet sea anemone), partial (56%)
novel_382	>CK169948 homologue to dbj|AB026819.1| Magnaporthe grisea genes for 18S rRNA, 5.8S rRNA, 26S rRNA, complete sequence, rDNA repeat unit sequence, partial (8%)	uncharacterized protein
novel_382	>TC439472 UniRef100_Q9LKC7 Cluster: Chlorophyll a/b-binding protein precursor; n=2; Hordeum vulgare|Rep: Chlorophyll a/b-binding protein precursor - Hordeum vulgare (Barley), partial (91%)	chlorophyll a-b binding protein 1B-20, chloroplastic
novel_382	>TC444065 similar to UniRef100_A7SWL7 Cluster: Predicted protein; n=1; Nematostella vectensis|Rep: Predicted protein - Nematostella vectensis (Starlet sea anemone), partial (51%)	uncharacterized protein
novel_392	>DR731649 similar to UniRef100_Q94HF1 Cluster: Eukaryotic translation initiation factor 3 subunit K; n=4; Oryza sativa|Rep: Eukaryotic translation initiation factor 3 subunit K - Oryza sativa subsp. japonica (Rice), partial (33%)	eukaryotic translation initiation factor 3 subunit K
novel_392	>GH732134 UniRef100_A2TJE5 Cluster: Protein B2; n=2; Redspotted grouper nervous necrosis virus|Rep: Protein B2 - Giant grouper nervous necrosis virus, partial (13%)	phospholipase D Z-like
novel_392	>TC401809 similar to UniRef100_A7QUM0 Cluster: Chromosome chr10 scaffold_179, whole genome shotgun sequence; n=1; Vitis vinifera|Rep: Chromosome chr10 scaffold_179, whole genome shotgun sequence - Vitis vinifera (Grape), partial (9%)	uncharacterized protein
novel_394	>CA635339
novel_394	>CA670378	uncharacterized protein
novel_394	>CJ694604 similar to UniRef100_Q6PKW8 Cluster: XylZ; n=1; Pseudomonas sp. ST41|Rep: XylZ - Pseudomonas sp. ST41, partial (3%)
novel_395	>BQ245742 similar to UniRef100_UPI0000ECA412 Cluster: Uncharacterized protein C11orf61 homolog.; n=1; Gallus gallus|Rep: Uncharacterized protein C11orf61 homolog. - Gallus gallus, partial (5%)	uncharacterized protein
novel_395	>CK207258 similar to UniRef100_Q9FQB2 Cluster: Glutathione S-transferase GST 27; n=1; Zea mays|Rep: Glutathione S-transferase GST 27 - Zea mays (Maize), partial (94%)	probable glutathione S-transferase GSTU6
novel_395	>CV782518 similar to UniRef100_Q9FQB2 Cluster: Glutathione S-transferase GST 27; n=1; Zea mays|Rep: Glutathione S-transferase GST 27 - Zea mays (Maize), partial (53%)	probable glutathione S-transferase GSTU6
novel_395	>TC431663 similar to UniRef100_Q6K687 Cluster: Zinc finger (CCCH-type) protein-like; n=1; Oryza sativa Japonica Group|Rep: Zinc finger (CCCH-type) protein-like - Oryza sativa subsp. japonica (Rice), partial (92%)	zinc finger CCCH domain-containing protein 18
novel_396	>CA617942 similar to UniRef100_Q0DWA7 Cluster: Os02g0823200 protein; n=1; Oryza sativa Japonica Group|Rep: Os02g0823200 protein - Oryza sativa subsp. japonica (Rice), partial (18%)	uncharacterized protein
novel_396	>CA641000 similar to UniRef100_Q0DWA7 Cluster: Os02g0823200 protein; n=1; Oryza sativa Japonica Group|Rep: Os02g0823200 protein - Oryza sativa subsp. japonica (Rice), partial (20%)	uncharacterized protein
novel_418	>TC430838 homologue to UniRef100_A6N0A3 Cluster: 60S ribosomal protein l10a-1; n=1; Oryza sativa Indica Group|Rep: 60S ribosomal protein l10a-1 - Oryza sativa subsp. indica (Rice), partial (56%)	60S ribosomal protein L10a-1
novel_421	>CK203241 similar to UniRef100_A7Q5S9 Cluster: Chromosome chr14 scaffold_54, whole genome shotgun sequence; n=1; Vitis vinifera|Rep: Chromosome chr14 scaffold_54, whole genome shotgun sequence - Vitis vinifera (Grape), partial (3%)	WD repeat-containing protein 48
novel_422	>CA719347 similar to UniRef100_A7PDD0 Cluster: Chromosome chr17 scaffold_12, whole genome shotgun sequence; n=1; Vitis vinifera|Rep: Chromosome chr17 scaffold_12, whole genome shotgun sequence - Vitis vinifera (Grape), partial (65%	protein Asterix
novel_422	>TC388575 homologue to UniRef100_Q9M4B1 Cluster: Allene oxide synthase; n=1; Hordeum vulgare|Rep: Allene oxide synthase - Hordeum vulgare (Barley), complete	allene oxide synthase 2-like
novel_422	>TC400168 UniRef100_Q96564 Cluster: 40S ribosomal protein S27; n=1; Hordeum vulgare|Rep: 40S ribosomal protein S27 - Hordeum vulgare (Barley), complete	40S ribosomal protein S27-like
novel_422	>TC414487	protein Asterix
novel_423	>CA730873 weakly similar to UniRef100_Q9LMQ7 Cluster: F7H2.11; n=1; Arabidopsis thaliana|Rep: F7H2.11 - Arabidopsis thaliana (Mouse-ear cress), partial (10%)	mediator of RNA polymerase II transcription subunit 15a
novel_423	>CD918707	LOW QUALITY PROTEIN: folic acid synthesis protein fol1
novel_48	>CA678849 similar to UniRef100_Q0J5V5 Cluster: Os08g0398700 protein; n=1; Oryza sativa Japonica Group|Rep: Os08g0398700 protein - Oryza sativa subsp. japonica (Rice), partial (6%)	aminopeptidase M1-B
novel_51	>TC452954	LOW QUALITY PROTEIN
novel_53	>TC412104 similar to UniRef100_Q6K223 Cluster: Auxin response factor 8; n=1; Oryza sativa Japonica Group|Rep: Auxin response factor 8 - Oryza sativa subsp. japonica (Rice), partial (25%)	Auxin response factor 8
novel_53	>TC416747 similar to UniRef100_Q6K223 Cluster: Auxin response factor 8; n=1; Oryza sativa Japonica Group|Rep: Auxin response factor 8 - Oryza sativa subsp. japonica (Rice), partial (31%)	Auxin response factor 8
novel_53	>TC425315 similar to UniRef100_Q9AV47 Cluster: Auxin response factor 22; n=1; Oryza sativa Japonica Group|Rep: Auxin response factor 22 - Oryza sativa subsp. japonica (Rice), partial (78%)	auxin response factor 22-like
novel_58	>TC386061 similar to UniRef100_Q9FRS3 Cluster: F22O13.10; n=1; Arabidopsis thaliana|Rep: F22O13.10 - Arabidopsis thaliana (Mouse-ear cress), partial (11%)	lysine-specific demethylase JMJ703
novel_58	>TC401246 homologue to UniRef100_Q5I3F2 Cluster: Peroxidase 6; n=1; Triticum monococcum|Rep: Peroxidase 6 - Triticum monococcum (Einkorn wheat) (Small spelt), partial (49%)	peroxidase 70-like
novel_58	>TC401246 homologue to UniRef100_Q5I3F2 Cluster: Peroxidase 6; n=1; Triticum monococcum|Rep: Peroxidase 6 - Triticum monococcum (Einkorn wheat) (Small spelt), partial (49%)	peroxidase 70-like
novel_58	>TC457765	No hits found
novel_72	>CJ868604 similar to UniRef100_Q6K6Q6 Cluster: Transcriptional activator-like; n=1; Oryza sativa Japonica Group|Rep: Transcriptional activator-like - Oryza sativa subsp. japonica (Rice), partial (8%)	protein ROS1-like
novel_72	>CV761439
novel_72	>CV767767 UniRef100_O56327 Cluster: Small tumor anitgen t-ag; n=1; Simian virus 40|Rep: Small tumor anitgen t-ag - Simian virus 40 (SV40), partial (13%)	MORC family CW-type zinc finger protein 3-like
novel_72	>TC397212 weakly similar to UniRef100_Q75I90 Cluster: Eukaryotic peptide chain release factor subunit 1-3; n=2; Oryza sativa|Rep: Eukaryotic peptide chain release factor subunit 1-3 - Oryza sativa subsp. japonica (Rice), partial (18%)	eukaryotic peptide chain release factor subunit 1-2-like
novel_72	>TC432789 homologue to UniRef100_Q0DRB6 Cluster: Os03g0399500 protein; n=1; Oryza sativa Japonica Group|Rep: Os03g0399500 protein - Oryza sativa subsp. japonica (Rice), partial (9%)	1-phosphatidylinositol-3-phosphate 5-kinase FAB1B-like
novel_73	>CJ554691 similar to UniRef100_Q8ZV72 Cluster: Phosphoenolpyruvate synthase; n=1; Pyrobaculum aerophilum|Rep: Phosphoenolpyruvate, partial (1%)
novel_73	>TC394636 similar to UniRef100_Q1K8Q0 Cluster: Predicted protein; n=1; Neurospora crassa|Rep: Predicted protein - Neurospora crassa, partial (3%)	uncharacterized protein
novel_73	>TC398706 similar to UniRef100_Q7XZV0 Cluster: PG3; n=1; Hordeum vulgare|Rep: PG3 - Hordeum vulgare (Barley), partial (20%)	protein ROS1-like
novel_73	>TC452930 homologue to UniRef100_A7LHH7 Cluster: WRKY39; n=1; Glycine max|Rep: WRKY39 - Glycine max (Soybean), partial (5%)	probable WRKY transcription factor 3
tae-miR1120b-3p	>BQ170910	uncharacterized protein
tae-miR1120b-3p	>CD911003 similar to UniRef100_Q297A7 Cluster: GA19338-PA; n=1; Drosophila pseudoobscura|Rep: GA19338-PA - Drosophila pseudoobscura (Fruit fly), partial (5%)
tae-miR1120b-3p	>CJ542241 homologue to UniRef100_A2QWV2 Cluster: Function: co-expression of het-e and het-c lead to cell death; n=1; Aspergillus niger|Rep:, partial (1%)	sn1-specific diacylglycerol lipase alpha-like
tae-miR1120b-3p	>CJ572772 similar to UniRef100_Q7X6L6 Cluster: OJ000126_13.4 protein; n=1; Oryza sativa Japonica Group|Rep: OJ000126_13.4 protein - Oryza sativa subsp. japonica (Rice), partial (4%)	protein transport protein SEC24-like
tae-miR1120b-3p	>TC377933 homologue to UniRef100_Q06HR0 Cluster: ATP dependent Clp protease ATP-binding subunit ClpX1; n=1; Pennisetum glaucum|Rep: ATP dependent Clp protease ATP-binding subunit ClpX1 - Pennisetum americanum (Pearl millet), partial (70%)	ATP-dependent Clp protease ATP-binding subunit clpX-like, mitochondrial
tae-miR1120b-3p	>TC388446 similar to UniRef100_A2VCF6 Cluster: NADH-ubiquinone oxidoreductase chain 1; n=1; Cymatogaster aggregata|Rep: NADH-ubiquinone oxidoreductase chain 1 - Cymatogaster aggregata (shiner perch), partial (5%)	leucine-rich repeat receptor-like protein kinase At5g49770
tae-miR1120b-3p	>TC393660 weakly similar to UniRef100_Q0JLM7 Cluster: Os01g0588700 protein; n=1; Oryza sativa Japonica Group|Rep: Os01g0588700 protein - Oryza sativa subsp. japonica (Rice), partial (25%)	coiled-coil domain-containing protein 94
tae-miR1120b-3p	>TC402657 UniRef100_P26517 Cluster: Glyceraldehyde-3-phosphate dehydrogenase, cytosolic; n=3; Hordeum vulgare|Rep: Glyceraldehyde-3-phosphate dehydrogenase, cytosolic - Hordeum vulgare (Barley), partial (92%)	glyceraldehyde-3-phosphate dehydrogenase 1, cytosolic
tae-miR1120b-3p	>TC406114 weakly similar to UniRef100_A7Q1F8 Cluster: Chromosome chr7 scaffold_44, whole genome shotgun sequence; n=1; Vitis vinifera|Rep: Chromosome chr7 scaffold_44, whole genome shotgun sequence - Vitis vinifera (Grape), partial (9%)	tetraspanin-18-like
tae-miR1120b-3p	>TC417827 similar to UniRef100_Q0DJB8 Cluster: Os05g0304100 protein; n=1; Oryza sativa Japonica Group|Rep: Os05g0304100 protein - Oryza sativa subsp. japonica (Rice), partial (6%)	xylosyltransferase 1
tae-miR1120b-3p	>TC429127 homologue to UniRef100_UPI000069F7AB Cluster: Phosphate-regulating neutral endopeptidase (Metalloendopeptidase homolog PEX) (X-linked hypophosphatemia protein) (HYP) (Vitamin D-resistant hypophosphatemic rickets protein).; n=1; Xenopus tropicalis|Rep: Phosphate-regulating neutral endopeptidase (Metalloendopeptidase homolog PEX) (X-linked hypophosphatemia protein) (HYP) (Vitamin D-resist…	uncharacterized protein
tae-miR1120b-3p	>TC433753 similar to UniRef100_Q651K8 Cluster: Proline-rich spliceosome-associated protein-like; n=1; Oryza sativa Japonica Group|Rep: Proline-rich spliceosome-associated protein-like - Oryza sativa subsp. japonica (Rice), partial (14%)	uncharacterized protein
tae-miR1120b-3p	>TC440314	pfkB-like carbohydrate kinase family protein [Arabidopsis thaliana]
tae-miR1120b-3p	>TC448926
tae-miR1120c-5p	>BE607005
tae-miR1120c-5p	>BQ236147 similar to UniRef100_Q8H3F8 Cluster: Serine/threonine phosphatase PP7-related-like protein; n=1; Oryza sativa Japonica Group|Rep: Serine/threonine phosphatase PP7-related-like protein - Oryza sativa subsp. japonica (Rice), partial (5%)	serine/threonine-protein phosphatase 7
tae-miR1120c-5p	>CA500046	calcineurin B-like protein 9
tae-miR1120c-5p	>CA595092	uncharacterized protein
tae-miR1120c-5p	>CA604712 similar to UniRef100_P37707 Cluster: B2 protein; n=1; Daucus carota|Rep: B2 protein - Daucus carota (Carrot), partial (33%)	B2 protein
tae-miR1120c-5p	>CD490745	aspartic proteinase nepenthesin-1-like
tae-miR1120c-5p	>CD884201 similar to UniRef100_UPI000038D860 Cluster: COG1028: Dehydrogenases with different specificities (related to short-chain alcohol dehydrogenases); n=1; Nostoc punctiforme PCC 73102|Rep: COG1028: Dehydrogenases with different specificities (related to short-chain alcohol dehydrogenases) - Nostoc punctiforme PCC 73102, partial (14%)	tropinone reductase homolog At1g07440-like
tae-miR1120c-5p	>CJ858556	7-deoxyloganetic acid glucosyltransferase-like
tae-miR1120c-5p	>CJ881430	uncharacterized protein
tae-miR1120c-5p	>CJ899486 weakly similar to UniRef100_A7P4H7 Cluster: Chromosome chr4 scaffold_6, whole genome shotgun sequence; n=1; Vitis vinifera|Rep: Chromosome chr4 scaffold_6, whole genome shotgun sequence - Vitis vinifera (Grape), partial (29%)	probable protein phosphatase 2C
tae-miR1120c-5p	>CN010452	uncharacterized protein
tae-miR1120c-5p	>TC371936 UniRef100_A0MPL1 Cluster: CBFIVb-B20; n=1; Triticum aestivum|Rep: CBFIVb-B20 - Triticum aestivum (Wheat), complete	CBF3
tae-miR1120c-5p	>TC375086 similar to UniRef100_Q10MK7 Cluster: Universal stress protein family protein, expressed; n=1; Oryza sativa Japonica Group|Rep: Universal stress protein family protein, expressed - Oryza sativa subsp. japonica (Rice), partial (92%)	uncharacterized protein
tae-miR1120c-5p	>TC377312	7-deoxyloganetic acid glucosyltransferase-like,UDP-glucosyl transferase 85A5 [Arabidopsis thaliana]
tae-miR1120c-5p	>TC382141 homologue to UniRef100_Q0JDK8 Cluster: Os04g0397100 protein; n=3; Oryza sativa Japonica Group|Rep: Os04g0397100 protein - Oryza sativa subsp. japonica (Rice), partial (78%)	chaperone protein ClpC2, chloroplastic
tae-miR1120c-5p	>TC388133
tae-miR1120c-5p	>TC390819 similar to UniRef100_Q40206 Cluster: RAB1X; n=1; Lotus japonicus|Rep: RAB1X - Lotus japonicus, partial (67%)	ras-related protein RABC2a-like
tae-miR1120c-5p	>TC391933 weakly similar to UniRef100_Q5CSP5 Cluster: TB2/DP1/HVA22 family integral membrane protein that may be involved in membrane trafficking, 3x transmembrane domains; n=1; Cryptosporidium parvum Iowa II|Rep: TB2/DP1/HVA22 family integral membrane protein that may be involved in membrane trafficking, 3x transmembrane domains - Cryptosporidium parvum Iowa II, partial (11%)	uncharacterized protein
tae-miR1120c-5p	>TC395345 similar to UniRef100_Q75KQ4 Cluster: Expressed protein; n=1; Oryza sativa Japonica Group|Rep: Expressed protein - Oryza sativa subsp. japonica (Rice), partial (73%)	UDP-glycosyltransferase 88A1-like
tae-miR1120c-5p	>TC400854 similar to UniRef100_Q10MK7 Cluster: Universal stress protein family protein, expressed; n=1; Oryza sativa Japonica Group|Rep: Universal stress protein family protein, expressed - Oryza sativa subsp. japonica (Rice), partial (92%)	universal stress protein A-like protein
tae-miR1120c-5p	>TC408386
tae-miR1120c-5p	>TC411353 similar to UniRef100_A7F5D1 Cluster: Predicted protein; n=1; Sclerotinia sclerotiorum 1980|Rep: Predicted protein - Sclerotinia sclerotiorum (strain ATCC 18683 / 1980 / Ss-1) (Whitemold) (Whetzelinia sclerotiorum), partial (6%)	galacturonosyltransferase 7
tae-miR1120c-5p	>TC416489 similar to UniRef100_A3DK74 Cluster: Aconitase; n=1; Clostridium thermocellum ATCC 27405|Rep: Aconitase - Clostridium thermocellum (strain ATCC 27405 / DSM 1237), partial (3%)	pentatricopeptide repeat-containing protein At4g33990-like
tae-miR1120c-5p	>TC418296	uncharacterized protein
tae-miR1120c-5p	>TC422042 weakly similar to UniRef100_Q8LFZ4 Cluster: Short chain alcohol dehydrogenase-like; n=1; Arabidopsis thaliana|Rep: Short chain alcohol dehydrogenase-like - Arabidopsis thaliana (Mouse-ear cress), partial (25%)	tropinone reductase homolog At1g07440-like
tae-miR1120c-5p	>TC429897 similar to UniRef100_Q10QQ8 Cluster: Expressed protein; n=1; Oryza sativa Japonica Group|Rep: Expressed protein - Oryza sativa subsp. japonica (Rice), partial (19%)	uncharacterized protein
tae-miR1120c-5p	>TC433863 similar to UniRef100_A4S6N2 Cluster: Predicted protein; n=1; Ostreococcus lucimarinus CCE9901|Rep: Predicted protein - Ostreococcus lucimarinus (strain CCE9901), partial (4%)	mucin-1-like
tae-miR1120c-5p	>TC443783 similar to UniRef100_A7PEP8 Cluster: Chromosome chr11 scaffold_13, whole genome shotgun sequence; n=1; Vitis vinifera|Rep: Chromosome chr11 scaffold_13, whole genome shotgun sequence - Vitis vinifera (Grape), partial (40%)	uncharacterized protein
tae-miR1122c-3p	>AL816142	BTB/POZ domain-containing protein POB1-like
tae-miR1122c-3p	>AL816142	BTB/POZ domain-containing protein POB1-like
tae-miR1122c-3p	>BQ170910	uncharacterized protein
tae-miR1122c-3p	>BQ170910	uncharacterized protein
tae-miR1122c-3p	>BQ744159 similar to UniRef100_Q93VZ6 Cluster: 2-oxoglutarate-dependent dioxygenase; n=3; Arabidopsis thaliana|Rep: 2-oxoglutarate-dependent dioxygenase - Arabidopsis thaliana (Mouse-ear cress), partial (6%)	2-oxoglutarate-dependent dioxygenase AOP2-like
tae-miR1122c-3p	>BQ744159 similar to UniRef100_Q93VZ6 Cluster: 2-oxoglutarate-dependent dioxygenase; n=3; Arabidopsis thaliana|Rep: 2-oxoglutarate-dependent dioxygenase - Arabidopsis thaliana (Mouse-ear cress), partial (6%)	2-oxoglutarate-dependent dioxygenase AOP2-like
tae-miR1122c-3p	>CJ542241 homologue to UniRef100_A2QWV2 Cluster: Function: co-expression of het-e and het-c lead to cell death; n=1; Aspergillus niger|Rep:, partial (1%)	sn1-specific diacylglycerol lipase alpha-like
tae-miR1122c-3p	>CJ542241 homologue to UniRef100_A2QWV2 Cluster: Function: co-expression of het-e and het-c lead to cell death; n=1; Aspergillus niger|Rep:, partial (1%)	sn1-specific diacylglycerol lipase alpha-like
tae-miR1122c-3p	>CJ572772 similar to UniRef100_Q7X6L6 Cluster: OJ000126_13.4 protein; n=1; Oryza sativa Japonica Group|Rep: OJ000126_13.4 protein - Oryza sativa subsp. japonica (Rice), partial (4%)	protein transport protein SEC24-like
tae-miR1122c-3p	>CJ572772 similar to UniRef100_Q7X6L6 Cluster: OJ000126_13.4 protein; n=1; Oryza sativa Japonica Group|Rep: OJ000126_13.4 protein - Oryza sativa subsp. japonica (Rice), partial (4%)	protein transport protein SEC24-like
tae-miR1122c-3p	>CJ805623 weakly similar to UniRef100_A8ITU2 Cluster: Predicted protein; n=1; Chlamydomonas reinhardtii|Rep: Predicted protein - Chlamydomonas reinhardtii, partial (5%)
tae-miR1122c-3p	>CK215841 similar to UniRef100_Q0DUF6 Cluster: Os03g0188500 protein; n=1; Oryza sativa Japonica Group|Rep: Os03g0188500 protein - Oryza sativa subsp. japonica (Rice), partial (56%)
tae-miR1122c-3p	>CV762246 similar to UniRef100_Q50HV8 Cluster: Glycosyltransferase; n=1; Triticum aestivum|Rep: Glycosyltransferase - Triticum aestivum (Wheat), partial (5%)	kinesin-4-like
tae-miR1122c-3p	>CV762246 similar to UniRef100_Q50HV8 Cluster: Glycosyltransferase; n=1; Triticum aestivum|Rep: Glycosyltransferase - Triticum aestivum (Wheat), partial (5%)	kinesin-4-like
tae-miR1122c-3p	>DN828811 weakly similar to UniRef100_Q8D371 Cluster: MviN protein; n=1; Wigglesworthia glossinidia endosymbiont of Glossina brevipalpis|Rep: MviN protein - Wigglesworthia glossinidia brevipalpis, partial (4%)	uncharacterized protein
tae-miR1122c-3p	>DN828811 weakly similar to UniRef100_Q8D371 Cluster: MviN protein; n=1; Wigglesworthia glossinidia endosymbiont of Glossina brevipalpis|Rep: MviN protein - Wigglesworthia glossinidia brevipalpis, partial (4%)	uncharacterized protein
tae-miR1122c-3p	>TC373115 weakly similar to UniRef100_Q6YYS2 Cluster: Leucine zipper protein-like; n=1; Oryza sativa Japonica Group|Rep: Leucine zipper protein-like - Oryza sativa subsp. japonica (Rice), partial (7%)	exocyst complex component EXO70A1-like
tae-miR1122c-3p	>TC373115 weakly similar to UniRef100_Q6YYS2 Cluster: Leucine zipper protein-like; n=1; Oryza sativa Japonica Group|Rep: Leucine zipper protein-like - Oryza sativa subsp. japonica (Rice), partial (7%)	exocyst complex component EXO70A1-like
tae-miR1122c-3p	>TC377933 homologue to UniRef100_Q06HR0 Cluster: ATP dependent Clp protease ATP-binding subunit ClpX1; n=1; Pennisetum glaucum|Rep: ATP dependent Clp protease ATP-binding subunit ClpX1 - Pennisetum americanum (Pearl millet), partial (70%)	ATP-dependent Clp protease ATP-binding subunit clpX-like, mitochondrial
tae-miR1122c-3p	>TC380685 similar to UniRef100_Q0D3U2 Cluster: Os07g0665700 protein; n=1; Oryza sativa Japonica Group|Rep: Os07g0665700 protein - Oryza sativa subsp. japonica (Rice), partial (9%)	uncharacterized protein
tae-miR1122c-3p	>TC388446 similar to UniRef100_A2VCF6 Cluster: NADH-ubiquinone oxidoreductase chain 1; n=1; Cymatogaster aggregata|Rep: NADH-ubiquinone oxidoreductase chain 1 - Cymatogaster aggregata (shiner perch), partial (5%)	probable leucine-rich repeat receptor-like protein kinase At5g49770
tae-miR1122c-3p	>TC388446 similar to UniRef100_A2VCF6 Cluster: NADH-ubiquinone oxidoreductase chain 1; n=1; Cymatogaster aggregata|Rep: NADH-ubiquinone oxidoreductase chain 1 - Cymatogaster aggregata (shiner perch), partial (5%)	probable leucine-rich repeat receptor-like protein kinase At5g49770
tae-miR1122c-3p	>TC390499 similar to UniRef100_A6N022 Cluster: S-adenosylmethionine decarboxylase proenzyme; n=1; Oryza sativa Indica Group|Rep: S-adenosylmethionine decarboxylase proenzyme - Oryza sativa subsp. indica (Rice), partial (51%)	S-adenosylmethionine decarboxylase proenzyme-like
tae-miR1122c-3p	>TC390499 similar to UniRef100_A6N022 Cluster: S-adenosylmethionine decarboxylase proenzyme; n=1; Oryza sativa Indica Group|Rep: S-adenosylmethionine decarboxylase proenzyme - Oryza sativa subsp. indica (Rice), partial (51%)	S-adenosylmethionine decarboxylase proenzyme-like
tae-miR1122c-3p	>TC402657 UniRef100_P26517 Cluster: Glyceraldehyde-3-phosphate dehydrogenase, cytosolic; n=3; Hordeum vulgare|Rep: Glyceraldehyde-3-phosphate dehydrogenase, cytosolic - Hordeum vulgare (Barley), partial (92%)	glyceraldehyde-3-phosphate dehydrogenase 1, cytosolic
tae-miR1122c-3p	>TC402657 UniRef100_P26517 Cluster: Glyceraldehyde-3-phosphate dehydrogenase, cytosolic; n=3; Hordeum vulgare|Rep: Glyceraldehyde-3-phosphate dehydrogenase, cytosolic - Hordeum vulgare (Barley), partial (92%)	glyceraldehyde-3-phosphate dehydrogenase 1
tae-miR1122c-3p	>TC404165 similar to UniRef100_Q0D3U2 Cluster: Os07g0665700 protein; n=1; Oryza sativa Japonica Group|Rep: Os07g0665700 protein - Oryza sativa subsp. japonica (Rice), partial (9%)	uncharacterized protein
tae-miR1122c-3p	>TC404165 similar to UniRef100_Q0D3U2 Cluster: Os07g0665700 protein; n=1; Oryza sativa Japonica Group|Rep: Os07g0665700 protein - Oryza sativa subsp. japonica (Rice), partial (9%)	uncharacterized protein
tae-miR1122c-3p	>TC417827 similar to UniRef100_Q0DJB8 Cluster: Os05g0304100 protein; n=1; Oryza sativa Japonica Group|Rep: Os05g0304100 protein - Oryza sativa subsp. japonica (Rice), partial (6%)	xylosyltransferase 1
tae-miR1122c-3p	>TC417827 similar to UniRef100_Q0DJB8 Cluster: Os05g0304100 protein; n=1; Oryza sativa Japonica Group|Rep: Os05g0304100 protein - Oryza sativa subsp. japonica (Rice), partial (6%)	xylosyltransferase 1
tae-miR1122c-3p	>TC429127 homologue to UniRef100_UPI000069F7AB Cluster: Phosphate-regulating neutral endopeptidase (Metalloendopeptidase homolog PEX) (X-linked hypophosphatemia protein) (HYP) (Vitamin D-resistant hypophosphatemic rickets protein).; n=1; Xenopus tropicalis|Rep: Phosphate-regulating neutral endopeptidase (Metalloendopeptidase homolog PEX) (X-linked hypophosphatemia protein) (HYP) (Vitamin D-resist…	uncharacterized protein
tae-miR1122c-3p	>TC429127 homologue to UniRef100_UPI000069F7AB Cluster: Phosphate-regulating neutral endopeptidase (Metalloendopeptidase homolog PEX) (X-linked hypophosphatemia protein) (HYP) (Vitamin D-resistant hypophosphatemic rickets protein).; n=1; Xenopus tropicalis|Rep: Phosphate-regulating neutral endopeptidase (Metalloendopeptidase homolog PEX) (X-linked hypophosphatemia protein) (HYP) (Vitamin D-resist…	uncharacterized protein
tae-miR1122c-3p	>TC430311	protein FAR1-RELATED SEQUENCE 9-like
tae-miR1122c-3p	>TC430311	protein FAR1-RELATED SEQUENCE 9-like
tae-miR1122c-3p	>TC433469 similar to UniRef100_A6V4A8 Cluster: Probable radical activating enzyme; n=1; Pseudomonas aeruginosa PA7|Rep: Probable radical activating enzyme - Pseudomonas aeruginosa (strain PA7), partial (8%)	7-methylguanosine phosphate-specific 5'-nucleotidase
tae-miR1122c-3p	>TC433469 similar to UniRef100_A6V4A8 Cluster: Probable radical activating enzyme; n=1; Pseudomonas aeruginosa PA7|Rep: Probable radical activating enzyme - Pseudomonas aeruginosa (strain PA7), partial (8%)	7-methylguanosine phosphate-specific 5'-nucleotidase
tae-miR1122c-3p	>TC448926
tae-miR1122c-3p	>TC449066 similar to UniRef100_A6N022 Cluster: S-adenosylmethionine decarboxylase proenzyme; n=1; Oryza sativa Indica Group|Rep: S-adenosylmethionine decarboxylase proenzyme - Oryza sativa subsp. indica (Rice), partial (72%)	S-adenosylmethionine decarboxylase proenzyme-like
tae-miR1122c-3p	>TC449066 similar to UniRef100_A6N022 Cluster: S-adenosylmethionine decarboxylase proenzyme; n=1; Oryza sativa Indica Group|Rep: S-adenosylmethionine decarboxylase proenzyme - Oryza sativa subsp. indica (Rice), partial (72%)	S-adenosylmethionine decarboxylase proenzyme-like
tae-miR1136	>CK154621 similar to UniRef100_Q8LFV7 Cluster: Phosphoglycerate kinase; n=1; Arabidopsis thaliana|Rep: Phosphoglycerate kinase - Arabidopsis thaliana (Mouse-ear cress), partial (17%)	phosphoglycerate kinase, cytosolic
tae-miR1136	>TC374375 similar to UniRef100_Q66PW8 Cluster: Mitochondrial 2-oxoglutarate/malate translocator; n=1; Saccharum officinarum|Rep: Mitochondrial 2-oxoglutarate/malate translocator - Saccharum officinarum (Sugarcane), partial (41%)	mitochondrial dicarboxylate/tricarboxylate transporter DTC-like
tae-miR1136	>TC376089 similar to UniRef100_Q66PW8 Cluster: Mitochondrial 2-oxoglutarate/malate translocator; n=1; Saccharum officinarum|Rep: Mitochondrial 2-oxoglutarate/malate translocator - Saccharum officinarum (Sugarcane), partial (98%)	mitochondrial dicarboxylate/tricarboxylate transporter DTC-like
tae-miR1136	>TC399881 similar to UniRef100_A4FPI4 Cluster: Endo-1,4-beta-glucanase; n=1; Saccharopolyspora erythraea NRRL 2338|Rep: Endo-1,4-beta-glucanase - Saccharopolyspora erythraea (strain NRRL 23338), partial (5%)	uncharacterized protein
tae-miR1136	>TC405058 similar to UniRef100_Q337B2 Cluster: Protein kinase domain containing protein, expressed; n=2; Oryza sativa|Rep: Protein kinase domain containing protein, expressed - Oryza sativa subsp. japonica (Rice), partial (26%)	serine/threonine-protein kinase
tae-miR1136	>TC412924 similar to UniRef100_Q10BS2 Cluster: Expressed protein; n=1; Oryza sativa Japonica Group|Rep: Expressed protein - Oryza sativa subsp. japonica (Rice), partial (17%)	uncharacterized protein
tae-miR1847-5p	>TC406319 weakly similar to UniRef100_A7PNE0 Cluster: Chromosome chr1 scaffold_22, whole genome shotgun sequence; n=1; Vitis vinifera|Rep: Chromosome chr1 scaffold_22, whole genome shotgun sequence - Vitis vinifera (Grape), partial (61%)	No hits found
tae-miR319	>CK212140 homologue to UniRef100_P05621 Cluster: Histone H2B.2; n=1; Triticum aestivum|Rep: Histone H2B.2 - Triticum aestivum (Wheat), partial (72%)	histone H2B.1-like
tae-miR319	>TC407332 similar to UniRef100_Q07IQ9 Cluster: Glycosyl transferase, group 1; n=1; Rhodopseudomonas palustris BisA53|Rep: Glycosyl transferase, group 1 - Rhodopseudomonas palustris (strain BisA53), partial (5%)	uncharacterized protein
tae-miR397-5p	>BQ842793 similar to UniRef100_Q0DQ42 Cluster: Os03g0638800 protein; n=1; Oryza sativa Japonica Group|Rep: Os03g0638800 protein - Oryza sativa subsp. japonica (Rice), partial (6%)	serine/threonine-protein kinase HT1-like
tae-miR397-5p	>TC429481 similar to UniRef100_Q0DA19 Cluster: Os06g0683600 protein; n=1; Oryza sativa Japonica Group|Rep: Os06g0683600 protein - Oryza sativa subsp. japonica (Rice), partial (28%)	uncharacterized protein
tae-miR397-5p	>TC429481 similar to UniRef100_Q0DA19 Cluster: Os06g0683600 protein; n=1; Oryza sativa Japonica Group|Rep: Os06g0683600 protein - Oryza sativa subsp. japonica (Rice), partial (28%)	uncharacterized protein
tae-miR5200	>TC407412 homologue to UniRef100_Q3ZPM9 Cluster: Flowering locus T; n=3; Triticum|Rep: Flowering locus T - Triticum aestivum (Wheat), partial (92%)	protein HEADING DATE 3A
tae-miR5200	>TC414319 UniRef100_Q3ZPM9 Cluster: Flowering locus T; n=3; Triticum|Rep: Flowering locus T - Triticum aestivum (Wheat), complete	protein HEADING DATE 3A
tae-miR5200	>TC442593 UniRef100_Q3ZPM9 Cluster: Flowering locus T; n=3; Triticum|Rep: Flowering locus T - Triticum aestivum (Wheat), complete	protein HEADING DATE 3A
tae-miR9652-5p	>BQ752668	protein argonaute MEL1-like
tae-miR9652-5p	>CD893505	protein argonaute MEL1-like
tae-miR9652-5p	>TC401826	protein argonaute MEL1-like
tae-miR9654b-3p	>DR735126 weakly similar to UniRef100_Q0IMW8 Cluster: Os12g0534000 protein; n=1; Oryza sativa Japonica Group|Rep: Os12g0534000 protein - Oryza sativa subsp. japonica (Rice), partial (35%)	bifunctional 3-dehydroquinate dehydratase/shikimate dehydrogenase, chloroplastic
tae-miR9657a-3p	>CA486091 homologue to UniRef100_Q94F77 Cluster: Nucleosome/chromatin assembly factor C; n=1; Zea mays|Rep: Nucleosome/chromatin assembly factor C - Zea mays (Maize), partial (44%	WD-40 repeat-containing protein MSI4
tae-miR9657a-3p	>TC394406 similar to UniRef100_Q84YJ6 Cluster: DNA-binding protein family-like; n=3; Oryza sativa|Rep: DNA-binding protein family-like - Oryza sativa subsp. japonica (Rice), partial (13%)	PHD finger protein rhinoceros
tae-miR9657a-3p	>TC419713 homologue to UniRef100_Q8L8G4 Cluster: Nucleosome/chromatin assembly factor group C; n=1; Zea mays|Rep: Nucleosome/chromatin assembly factor group C - Zea mays (Maize), partial (98%)	WD-40 repeat-containing protein MSI4
tae-miR9657a-3p	>TC422650 similar to UniRef100_Q84YJ6 Cluster: DNA-binding protein family-like; n=3; Oryza sativa|Rep: DNA-binding protein family-like - Oryza sativa subsp. japonica (Rice), partial (15%)	PHD finger protein rhinoceros
tae-miR9657a-3p	>TC461596	No hits found
tae-miR9664-3p	>CJ899791 similar to UniRef100_Q2R1F8 Cluster: NB-ARC domain containing protein, expressed; n=2; Oryza sativa Japonica Group|Rep: NB-ARC domain containing protein, expressed - Oryza sativa subsp. japonica (Rice), partial (7%)	putative disease resistance RPP13-like protein
tae-miR9664-3p	>CN007906	putative disease resistance RPP13-like protein 2
tae-miR9664-3p	>CN008390	putative disease resistance RPP13-like protein 2
tae-miR9666b-3p	>CA609717	No hits found
tae-miR9666b-3p	>CA723405	scopoletin glucosyltransferase-like
tae-miR9666b-3p	>CA744495	two-component response regulator ARR8-like
tae-miR9666b-3p	>CJ529257 similar to UniRef100_Q1EPB4 Cluster: Transcriptional regulator family protein; n=1; Musa acuminata|Rep: Transcriptional regulator family protein - Musa acuminata (Banana), partial (56%)	uncharacterized protei
tae-miR9666b-3p	>CJ620496	glucan endo-1,3-beta-glucosidase-like
tae-miR9666b-3p	>CJ720486 homologue to UniRef100_A3BPR9 Cluster: DNA-directed RNA polymerase; n=1; Oryza sativa Japonica Group|Rep: DNA-directed RNA polymerase - Oryza sativa subsp. japonica (Rice), partial (15%)	B3 domain-containing protein Os03g0619600-like
tae-miR9666b-3p	>CJ881369 homologue to UniRef100_A3BPR9 Cluster: DNA-directed RNA polymerase; n=1; Oryza sativa Japonica Group|Rep: DNA-directed RNA polymerase - Oryza sativa subsp. japonica (Rice), partial (12%)	probable glutathione S-transferase GSTU6
tae-miR9666b-3p	>DR733114 similar to UniRef100_Q2QQ96 Cluster: Cyclin-A2-1; n=1; Oryza sativa Japonica Group|Rep: Cyclin-A2-1 - Oryza sativa subsp. japonica (Rice), partial (12%	cyclin-A2-1-like
tae-miR9666b-3p	>TC389301 homologue to UniRef100_A3BPR9 Cluster: DNA-directed RNA polymerase; n=1; Oryza sativa Japonica Group|Rep: DNA-directed RNA polymerase - Oryza sativa subsp. japonica (Rice), partial (16%)	type I inositol 1,4,5-trisphosphate 5-phosphatase CVP2-like
tae-miR9666b-3p	>TC391564 similar to UniRef100_Q0DE45 Cluster: Os06g0178600 protein; n=2; Oryza sativa|Rep: Os06g0178600 protein - Oryza sativa subsp. japonica (Rice), partial (40%)	protein SRG1-like
tae-miR9666b-3p	>TC418574 homologue to UniRef100_A3BPR9 Cluster: DNA-directed RNA polymerase; n=1; Oryza sativa Japonica Group|Rep: DNA-directed RNA polymerase - Oryza sativa subsp. japonica (Rice), partial (22%)	DNA-directed RNA polymerase II subunit 1
tae-miR9666b-3p	>TC436598 similar to UniRef100_P16554 Cluster: Protein numb; n=2; Drosophila melanogaster|Rep: Protein numb - Drosophila melanogaster (Fruit fly), partial (3%)	uncharacterized protein
tae-miR9666b-3p	>TC451547 similar to UniRef100_Q7ZVI8 Cluster: Nuclear protein localization 4 homolog; n=2; Danio rerio|Rep: Nuclear protein localization 4 homolog - Danio rerio (Zebrafish) (Brachydanio rerio), partial (4%)	uncharacterized protein
tae-miR9666b-3p	>TC459829 homologue to UniRef100_A3BPR9 Cluster: DNA-directed RNA polymerase; n=1; Oryza sativa Japonica Group|Rep: DNA-directed RNA polymerase - Oryza sativa subsp. japonica (Rice), partial (11%)	beta-glucosidase 22-like
tae-miR9676-5p	>TC414908 homologue to UniRef100_Q0IMG5 Cluster: Metallothionein-like protein 4A; n=3; Oryza sativa|Rep: Metallothionein-like protein 4A - Oryza sativa subsp. japonica (Rice), partial (18%)	acyl-protein thioesterase 1 homolog 1-like
tae-miR9676-5p	>TC436188	acyl-protein thioesterase 1 homolog 1-like
tae-miR9676-5p	>TC454021	acyl-protein thioesterase 1 homolog 1-like
tae-miR9775	>TC369793	putative disease resistance RPP13-like protein 3

## Sheet: Sheet3
novel_102
novel_112	>TC414908 homologue to UniRef100_Q0IMG5 Cluster: Metallothionein-like protein 4A; n=3; Oryza sativa|Rep: Metallothionein-like protein 4A - Oryza sativa subsp. japonica (Rice), partial	acyl-protein thioesterase 1 homolog 1-like
	>TC436188	acyl-protein thioesterase 1 homolog 1-like
novel_142	>TC427786 similar to UniRef100_Q7Z5R6 Cluster: Amyloid beta A4 precursor protein-binding family B member 1- interacting protein; n=1; Homo sapiens|Rep: Amyloid beta A4 precursor protein-binding family B member 1- interacting protein - Homo sapiens (Human)	WW domain-binding protein 11
	>TC406180 UniRef100_A5BX39 Cluster: Histone H3; n=4; core eudicotyledons|Rep: Histone H3 - Vitis vinifera (Grape), complete			2、比对转录组看表达是否差异。
novel_157				3、搜全长序列。
novel_192	>CJ863875 weakly similar to UniRef100_A0PMI1 Cluster: DNA polymerase III alpha chain DnaE2; n=1; Mycobacterium ulcerans Agy99|Rep: DNA, partial (1%)	uncharacterized protein
novel_22	>TC429688 similar to UniRef100_P23345 Cluster: Superoxide dismutase [Cu-Zn] 4A; n=2; Zea mays|Rep: Superoxide dismutase [Cu-Zn] 4A - Zea mays (Maize), complete	superoxide dismutase [Cu-Zn] 4A	GGCGGAGCATCATCCCATCCCCCAAGTCATAAACCCAAGTCGGACTCGCCTTCCTCCTCCCCAACTACTCCTCTCCTCCGCGCATCGCATCGCACCGGGGGTCACCTGAGGTAGATCACATACACAATGGTGAAGGCTGTGGCTGTGCTTACCGGCAGTGAGGGTGTCAAGGGCACCATCTTCTTCACCCAGGAGGGAGATGGCCCGACCACCGTGACGGGAAGCGTCACTGGACTCAAGGAAGGGCTCCACGGCTTCCACGTGCACGCTCTTGGTGACACCACCAACGGCTGCATGTCAACTGGACCACACTTCAACCCTGCTGGTCATGTGCATGGGGCACCAGAAGATGAAATCCGCCATGCTGGTGATCTTGGAAATGTGACAGCTGGAGCGGAT…	MVKAVAVLTGSEGVKGTIFFTQEGDGPTTVTGSVTGLKEGLHGFHVHALGDTTNGCMSTGPHFNPAGHVHGAPEDEIRHAGDLGNVTAGADGVANINVTDCHIPLTGPNSIVGRAVVVHGDADDLGKGGHELSKSTGNAGARVACGIIGLQG
	>TC420799 homologue to UniRef100_P23345 Cluster: Superoxide dismutase [Cu-Zn] 4A; n=2; Zea mays|Rep: Superoxide dismutase [Cu-Zn] 4A - Zea mays (Maize), partial (64%)	superoxide dismutase [Cu-Zn] 4A
	>CA609950 similar to UniRef100_P23345 Cluster: Superoxide dismutase [Cu-Zn] 4A; n=2; Zea mays|Rep: Superoxide dismutase [Cu-Zn] 4A - Zea mays (Maize), partial (70%)	superoxide dismutase [Cu-Zn] 4A
	>CA613247 similar to UniRef100_P23345 Cluster: Superoxide dismutase [Cu-Zn] 4A; n=2; Zea mays|Rep: Superoxide dismutase [Cu-Zn] 4A - Zea mays (Maize), partial (69%)	superoxide dismutase [Cu-Zn] 4A
	>CA663864 similar to UniRef100_Q9SW98 Cluster: Superoxide dismutase [Cu-Zn]; n=1; Manihot esculenta|Rep: Superoxide dismutase [Cu-Zn] - Manihot esculenta (Cassava) (Manioc), partial (52%)	superoxide dismutase [Cu-Zn] 4A
novel_225	>TC434241	uncharacterized protein
novel_24
novel_268	>CA486525 similar to UniRef100_A8L4A9 Cluster: Erythronolide synthase; n=1; Frankia sp. EAN1pec|Rep: Erythronolide synthase - Frankia sp., partial (0%)	putative leucine-rich repeat receptor-like protein kinase At2g19210
	>TC390616 similar to UniRef100_UPI0000DC18E2 Cluster: poliovirus receptor-related 3; n=1; Rattus norvegicus|Rep: poliovirus receptor-related 3 - Rattus norvegicus, partial (5%)	splicing factor U2af large subunit B-like
	>TC455355 weakly similar to UniRef100_A3NK60 Cluster: Phosphotransferase enzyme family protein; n=1; Burkholderia pseudomallei 668|Rep: Phosphotransferase enzyme family protein - Burkholderia pseudomallei (strain 668), partial (35%)	endonuclease 2-like
novel_275	>CD936077 similar to UniRef100_Q8S3W5 Cluster: Mei2-like protein; n=1; Hordeum vulgare subsp. vulgare|Rep: Mei2-like protein - Hordeum vulgare var. distichum (Two-rowed barley), partial (9%)	protein MEI2-like 4
	>TC416129 weakly similar to UniRef100_Q9SXG1 Cluster: Nuclease I; n=1; Hordeum vulgare|Rep: Nuclease I - Hordeum vulgare (Barley), partial (63%)	endonuclease 2-like	GGGCGGAAAGGAAAAAGCCGCAAGCAGCAGAGTAGGCGGAGCAGAGCAGAGCGGTAGGTGAGATGGCGGCACCGCGCTCGCAGCCGCTGCTGCTCCTGCTCCTCGTCGCGCTGCTGGCCGCCTCCACCGACGCCTGGGGCAAGGAGGGCCACATCATGGTCTGCAAGATCGCCGAGAGGTACCTGTCGGAGGAGGCGGCGGCGGCGGTGCAGGACCTGCTGCCGGAGTCGGCCGGCGGGGAGCTGTCGACGATGTGCCCGTGGGCGGACACCATGCGCTTCCGCTACCACTGGGCGAGCCCGCTCCACTACGCCAACACGCCCAATGTCTGCAACTTCAAGTTCTCACGGGACTGCCACAACTCTCGCGGGCAGCGGGGGATGTGCGTCGTCGGGGCCA…	MAAPRSQPLLLLLLVALLAASTDAWGKEGHIMVCKIAERYLSEEAAAAVQDLLPESAGGELSTMCPWADTMRFRYHWASPLHYANTPNVCNFKFSRDCHNSRGQRGMCVVGAINNYTDQLYTYGDSPKSSYNLTESLMFLAHFVGDVHQPLHVGYEEDEGGNTIMVRWYRRKANLHHVWDVSIIDTVMKDFYNKSLDTMVAAL
	>TC428665 weakly similar to UniRef100_Q9SXG1 Cluster: Nuclease I; n=1; Hordeum vulgare|Rep: Nuclease I - Hordeum vulgare (Barley), partial (63%)	endonuclease 2-like
	>TC453453 similar to UniRef100_Q43062 Cluster: Pectinesterase PPE8B precursor; n=1; Prunus persica|Rep: Pectinesterase PPE8B precursor - Prunus persica (Peach), partial (38%)	pectinesterase/pectinesterase inhibitor PPE8B-like
novel_309	>TC402954 similar to UniRef100_Q0DRZ0 Cluster: Os03g0344700 protein; n=1; Oryza sativa Japonica Group|Rep: Os03g0344700 protein - Oryza sativa subsp. japonica (Rice), partial (18%)	uncharacterized protein
novel_322	>BJ275622	serine/threonine-protein kinase ATM
	>TC452440	No hits found
	>CD917562 similar to UniRef100_P0C1E4 Cluster: Pyrroline-5-carboxylate reductase; n=2; Corynebacterium glutamicum|Rep: Pyrroline-5-carboxylate reductase - Corynebacterium glutamicum (Brevibacterium flavum), partial (5%)	uncharacterized protein
	>CK206111 homologue to UniRef100_Q2UBZ2 Cluster: Predicted protein; n=1; Aspergillus oryzae|Rep: Predicted protein - Aspergillus oryzae, partial (4%)	uncharacterized protein
novel_358	>TC407412 homologue to UniRef100_Q3ZPM9 Cluster: Flowering locus T; n=3; Triticum|Rep: Flowering locus T - Triticum aestivum (Wheat), partial (92%)	protein HEADING DATE 3A
	>TC442593 UniRef100_Q3ZPM9 Cluster: Flowering locus T; n=3; Triticum|Rep: Flowering locus T - Triticum aestivum (Wheat), complete	protein HEADING DATE 3A
	>TC414319 UniRef100_Q3ZPM9 Cluster: Flowering locus T; n=3; Triticum|Rep: Flowering locus T - Triticum aestivum (Wheat), complete	protein HEADING DATE 3A
novel_363	>TC432139 similar to UniRef100_Q2R216 Cluster: F-box domain containing protein; n=1; Oryza sativa Japonica Group|Rep: F-box domain containing protein - Oryza sativa subsp. japonica (Rice), partial (6%)	uncharacterized protein
	>CJ902434 similar to UniRef100_Q10MN1 Cluster: PHD-finger family protein, expressed; n=1; Oryza sativa Japonica Group|Rep: PHD-finger family protein, expressed - Oryza sativa subsp. japonica (Rice), partial (6%)	No hits found
	>CD896755 similar to UniRef100_Q0J6L2 Cluster: Os08g0299900 protein; n=1; Oryza sativa Japonica Group|Rep: Os08g0299900 protein - Oryza sativa subsp. japonica (Rice), partial (8%)	uncharacterized protein
novel_402
novel_52
novel_58	>TC401246 homologue to UniRef100_Q5I3F2 Cluster: Peroxidase 6; n=1; Triticum monococcum|Rep: Peroxidase 6 - Triticum monococcum (Einkorn wheat) (Small spelt), partial (49%)	peroxidase 70-like
	>TC386061 similar to UniRef100_Q9FRS3 Cluster: F22O13.10; n=1; Arabidopsis thaliana|Rep: F22O13.10 - Arabidopsis thaliana (Mouse-ear cress), partial (11%)	lysine-specific demethylase JMJ703
	>TC457765	No hits found
novel_82
tae-miR1847-5p	>TC406319 weakly similar to UniRef100_A7PNE0 Cluster: Chromosome chr1 scaffold_22, whole genome shotgun sequence; n=1; Vitis vinifera|Rep: Chromosome chr1 scaffold_22, whole genome shotgun sequence - Vitis vinifera (Grape), partial (61%)	No hits found
tae-miR5200	>TC407412 homologue to UniRef100_Q3ZPM9 Cluster: Flowering locus T; n=3; Triticum|Rep: Flowering locus T - Triticum aestivum (Wheat), partial (92%)	protein HEADING DATE 3A
	>TC442593 UniRef100_Q3ZPM9 Cluster: Flowering locus T; n=3; Triticum|Rep: Flowering locus T - Triticum aestivum (Wheat), complete	protein HEADING DATE 3A
	>TC414319 UniRef100_Q3ZPM9 Cluster: Flowering locus T; n=3; Triticum|Rep: Flowering locus T - Triticum aestivum (Wheat), complete	protein HEADING DATE 3A
tae-miR9657a-3p	>TC461596	No hits found
	>TC394406 similar to UniRef100_Q84YJ6 Cluster: DNA-binding protein family-like; n=3; Oryza sativa|Rep: DNA-binding protein family-like - Oryza sativa subsp. japonica (Rice), partial (13%)	PHD finger protein rhinoceros
	>TC422650 similar to UniRef100_Q84YJ6 Cluster: DNA-binding protein family-like; n=3; Oryza sativa|Rep: DNA-binding protein family-like - Oryza sativa subsp. japonica (Rice), partial (15%)	PHD finger protein rhinoceros
	>TC419713 homologue to UniRef100_Q8L8G4 Cluster: Nucleosome/chromatin assembly factor group C; n=1; Zea mays|Rep: Nucleosome/chromatin assembly factor group C - Zea mays (Maize), partial (98%)	WD-40 repeat-containing protein MSI4
	>CA486091 homologue to UniRef100_Q94F77 Cluster: Nucleosome/chromatin assembly factor C; n=1; Zea mays|Rep: Nucleosome/chromatin assembly factor C - Zea mays (Maize), partial (44%	WD-40 repeat-containing protein MSI4
tae-miR9666b-3p	>CJ620496	glucan endo-1,3-beta-glucosidase-like
	>TC436598 similar to UniRef100_P16554 Cluster: Protein numb; n=2; Drosophila melanogaster|Rep: Protein numb - Drosophila melanogaster (Fruit fly), partial (3%)	uncharacterized protein
	>CA609717	No hits found
	>TC459829 homologue to UniRef100_A3BPR9 Cluster: DNA-directed RNA polymerase; n=1; Oryza sativa Japonica Group|Rep: DNA-directed RNA polymerase - Oryza sativa subsp. japonica (Rice), partial (11%)	beta-glucosidase 22-like
	>CJ881369 homologue to UniRef100_A3BPR9 Cluster: DNA-directed RNA polymerase; n=1; Oryza sativa Japonica Group|Rep: DNA-directed RNA polymerase - Oryza sativa subsp. japonica (Rice), partial (12%)	probable glutathione S-transferase GSTU6
	>CJ720486 homologue to UniRef100_A3BPR9 Cluster: DNA-directed RNA polymerase; n=1; Oryza sativa Japonica Group|Rep: DNA-directed RNA polymerase - Oryza sativa subsp. japonica (Rice), partial (15%)	B3 domain-containing protein Os03g0619600-like
	>TC389301 homologue to UniRef100_A3BPR9 Cluster: DNA-directed RNA polymerase; n=1; Oryza sativa Japonica Group|Rep: DNA-directed RNA polymerase - Oryza sativa subsp. japonica (Rice), partial (16%)	type I inositol 1,4,5-trisphosphate 5-phosphatase CVP2-like
	>TC418574 homologue to UniRef100_A3BPR9 Cluster: DNA-directed RNA polymerase; n=1; Oryza sativa Japonica Group|Rep: DNA-directed RNA polymerase - Oryza sativa subsp. japonica (Rice), partial (22%)	DNA-directed RNA polymerase II subunit 1
	>TC451547 similar to UniRef100_Q7ZVI8 Cluster: Nuclear protein localization 4 homolog; n=2; Danio rerio|Rep: Nuclear protein localization 4 homolog - Danio rerio (Zebrafish) (Brachydanio rerio), partial (4%)	uncharacterized protein
	>CA744495	two-component response regulator ARR8-like
	>CJ529257 similar to UniRef100_Q1EPB4 Cluster: Transcriptional regulator family protein; n=1; Musa acuminata|Rep: Transcriptional regulator family protein - Musa acuminata (Banana), partial (56%)	uncharacterized protei
	>TC391564 similar to UniRef100_Q0DE45 Cluster: Os06g0178600 protein; n=2; Oryza sativa|Rep: Os06g0178600 protein - Oryza sativa subsp. japonica (Rice), partial (40%)	protein SRG1-like
	>DR733114 similar to UniRef100_Q2QQ96 Cluster: Cyclin-A2-1; n=1; Oryza sativa Japonica Group|Rep: Cyclin-A2-1 - Oryza sativa subsp. japonica (Rice), partial (12%	cyclin-A2-1-like
	>CA723405	scopoletin glucosyltransferase-like
novel_14	>AL830880	putative chloride channel-like protein CLC-g
novel_144	>CK215470 similar to UniRef100_A4K4Y7 Cluster: Alpha tubulin-4D; n=1; Triticum aestivum|Rep: Alpha tubulin-4D - Triticum aestivum (Wheat), partial (48%)	tubulin alpha-2 chain-like
	>TC409846 similar to UniRef100_Q6H509-2 Cluster: Isoform 2 of Q6H509 ; n=1; Oryza sativa Japonica Group|Rep: Isoform 2 of Q6H509 - Oryza sativa subsp. japonica (Rice), partial (67%)	squamosa promoter-binding-like protein 4
	>AL830880	putative chloride channel-like protein CLC-g
novel_187	>TC386332 weakly similar to UniRef100_Q9ZEU1 Cluster: Hed protein; n=1; Mycobacterium avium subsp. avium|Rep: Hed protein - Mycobacterium avium subsp. avium, partial (5%)	probable calcium-binding protein CML12
	>CA484416 homologue to UniRef100_Q6L4S1 Cluster: ATP-dependent Clp protease proteolytic subunit; n=1; Oryza sativa Japonica Group|Rep: ATP-dependent Clp protease proteolytic subunit - Oryza sativa subsp. japonica (Rice), partial (52%)	ATP-dependent Clp protease proteolytic subunit-related protein 1, chloroplastic
	>TC446075 homologue to UniRef100_Q6L4S1 Cluster: ATP-dependent Clp protease proteolytic subunit; n=1; Oryza sativa Japonica Group|Rep: ATP-dependent Clp protease proteolytic subunit - Oryza sativa subsp. japonica (Rice), partial (63%)	ATP-dependent Clp protease proteolytic subunit-related protein 1, chloroplastic
	>TC440257 similar to UniRef100_Q0JER6 Cluster: Os04g0212200 protein; n=3; Oryza sativa|Rep: Os04g0212200 protein - Oryza sativa subsp. japonica (Rice), partial (10%)	two-component response regulator ARR22-like
novel_19	>CD491306	U6 snRNA-associated Sm-like protein LSm2	AGGCTGGTCTTCGCTTGGTCCTTCGCCGGCGACGAGCGTCCATCTGGGGTCGACTGAACTGAGCAGGCAGTTGCAAGAGCCATTATGTTGTTCTTCTCCTACTTCAAGGAGCTCGTGGGGAAGGAGGTCACAGTGGAGCTCAAGAATGACCTGGCAATACGTGGGACGCTCCACTCTGTTGACCAATACCTCAACATCAAGCTTGAGAACACCCGTGTTGTCGATCAGGACAAGTATCCCCACATGCTATCAGTGAGGAACTGCTTCATCAGAGGCTCGGTGGTGCGGTACGTGATGCTCCCACAGGACGGTGTGGATATCGACATCCTCCATGACGCCACCAGGAGGGAGGCGCGCGGAGGCTGATCGGCCCCGCCTGACCAGCGCTCACCACTCACC…	MLFFSYFKELVGKEVTVELKNDLAIRGTLHSVDQYLNIKLENTRVVDQDKYPHMLSVRNCFIRGSVVRYVMLPQDGVDIDILHDATRREARGG
	>TC398191 similar to UniRef100_Q0IRL1 Cluster: Os11g0620000 protein; n=1; Oryza sativa Japonica Group|Rep: Os11g0620000 protein - Oryza sativa subsp. japonica (Rice), partial (69%)	mitochondrial inner membrane protease subunit 1-like
	>CA683110 weakly similar to UniRef100_Q9M1W7 Cluster: F-box/Kelch-repeat protein At3g63220; n=2; Arabidopsis thaliana|Rep: F-box/Kelch-repeat protein At3g63220 - Arabidopsis thaliana (Mouse-ear cress), partial (15%)	F-box/kelch-repeat protein SKIP30
novel_190
novel_237	>CK209252	probable RNA-dependent RNA polymerase 2
	>GH732161	probable anion transporter 1, chloroplastic
novel_244	>TC382439 weakly similar to UniRef100_A7QPI8 Cluster: Chromosome chr18 scaffold_137, whole genome shotgun sequence; n=1; Vitis vinifera|Rep: Chromosome chr18 scaffold_137, whole genome shotgun sequence - Vitis vinifera (Grape), partial (12%)	uncharacterized protein
	>CA688638 similar to UniRef100_Q5CG04 Cluster: Fibrillarin; n=1; Cryptosporidium hominis|Rep: Fibrillarin - Cryptosporidium hominis, partial (8%)	serine hydroxymethyltransferase
	>DY543240 similar to UniRef100_A6NH95 Cluster: Uncharacterized protein ZDHHC12; n=2; Homo sapiens|Rep: Uncharacterized protein ZDHHC12 - Homo sapiens (Human), partial (7%)	uncharacterized protein
	>TC395663 weakly similar to UniRef100_A7QPI8 Cluster: Chromosome chr18 scaffold_137, whole genome shotgun sequence; n=1; Vitis vinifera|Rep: Chromosome chr18 scaffold_137, whole genome shotgun sequence - Vitis vinifera (Grape), partial (16%)	uncharacterized protein
	>TC432463 weakly similar to UniRef100_A7QPI8 Cluster: Chromosome chr18 scaffold_137, whole genome shotgun sequence; n=1; Vitis vinifera|Rep: Chromosome chr18 scaffold_137, whole genome shotgun sequence - Vitis vinifera (Grape), partial (13%)	uncharacterized protein
	>TC400052 similar to UniRef100_A7P8W7 Cluster: Chromosome chr3 scaffold_8, whole genome shotgun sequence; n=1; Vitis vinifera|Rep: Chromosome chr3 scaffold_8, whole genome shotgun sequence - Vitis vinifera (Grape), partial (48%)	chaperone protein dnaJ 10-like
	>TC379301	chaperone protein dnaJ 10-like
	>TC370468	chaperone protein dnaJ 10-like
novel_255	>CJ518756	putative receptor-like protein kinase At3g47110, probable LRR receptor-like serine/threonine-protein kinase At3g47570
	>CK212679 similar to UniRef100_Q8RZ95 Cluster: Lipase class 3-like; n=1; Oryza sativa Japonica Group|Rep: Lipase class 3-like - Oryza sativa subsp. japonica (Rice), partial (16%)	GDSL esterase/lipase At4g10955-like	taaaccagaccgggggccttttttttttttttttcgacatgatctatttcccccaggatattttgctgttccacaagataggagttttttgcaagttaacatagcttgcagaaacgtcttatattatgacacattagagtataaaccaatatgtcaaattgtttttgtaaaaaaagaattgggctcatcattaaccccagccgcaaggacccaaccatctcaacatgaacagcaacaatggcaataaccattcaacgaaaaaaaacgatgataataagtcgggggggccatttttcacgtgcctaactccgaccgcccggtgcgggcggtgccggggcgtatagcgacctgagctggcggtcgacgagtttgctgtggttgagcgccacctgcagctcg…	ttttttttttttttttttAGAGACGACTTCGACAAGATCTGTTTTATTTAGTACTTCTTCCGTTCCACAATTTTGCAAGTTAATATAGCCTGCAAAAACATCTTATATTATGGGACGGGGAGGGTATAAACCAATATGTCAAATTGGGTCTGTAAAAAAAGAATTGGGCACATCATTAACCCCAGCCGCAAGGACCCAACATGAACAGCAACAATGGCAATAACCATTCAACGaaaaaaaaaaCAATGATAATAAGTCAATAGTACCATGGCACACGTGCCTAACTCCGAGCGGCTGGTGCGGCTGGTGGCGGGGCGTANAGCGACCTGAGCTGGCGGTCGACGAGTTTGCTGTGGTTGAGCGCCACCTGCAGCTCGACATCGTCAGCCCACCACTGCT…
novel_261	>CA615237 weakly similar to UniRef100_A7R0P5 Cluster: Chromosome undetermined scaffold_314, whole genome shotgun sequence; n=1; Vitis vinifera|Rep: Chromosome undetermined scaffold_314, whole genome shotgun sequence - Vitis vinifera (Grape), partial (14%)	lysosomal Pro-X carboxypeptidase
	>TC413779 similar to UniRef100_Q9FLH1 Cluster: Lysosomal Pro-X carboxypeptidase; n=1; Arabidopsis thaliana|Rep: Lysosomal Pro-X carboxypeptidase - Arabidopsis thaliana (Mouse-ear cress), partial (51%)	lysosomal Pro-X carboxypeptidase	GGCGCCACGTGGAAAGCTCCCCGATTCCTCCGCGCAGCTTATCGATCCCATTCCCAGATCGTCTCCACTCCGCTCACCGGAGTCAAGCAAGCGCCGCCATGCATCGGCCCCGCCGTCTTCCGCTGCTGCTCATCCTCCTCGGCCTCCTCCCGGCCGTCGCGCGGGCGCTGCTCCCGCCGCCCCGCTTCCCGGGCCCCCACGCGCGGCCGCGGCCGCGGGCCGGGACGGGAGACGGGGTCGGCGGGGGCTACGAGTTCGAGACCCGCTACTTCCGGCAGCGGCTGGACCACTTCAGCTTCTCGGGCGAGGAGGAGTTCTTCCAGCAGCGGTACCTCGTGGGCCGCGCCGGCGCCGGCGGGTGGGCGGGCCCCGGCGGGCCCATCTTCTTCTACTGCGGCA…	MHRPRRLPLLLILLGLLPAVARALLPPPRFPGPHARPRPRAGTGDGVGGGYEFETRYFRQRLDHFSFSGEEEFFQQRYLVGRAGAGGWAGPGGPIFFYCGNEGDIAWFAANSGLVWDAAPRFAALVVFAEHRYYGESMPFGSKDKAYNNSRSMAYLTAEQALADYAVLLTDLKRNLSSESSPVVLFGGSYGGMLAAWMRLKYPHIAVGALASSAPILQFEDIVPDTIFYDLVSNDFKRESLSCFQTIKDSWKELDEQGNGQDGLLKLSKTFHLCQTLNTTGALSDWLSSAYSYLAMVDYPMPSEFLMPLPANPIKEVCRNIDKQPEGSSILERIYAGVNIYYNYTGTVDCFDLDDDPHGMGGWDWQACTEMVMPMSSSEGLSMFLPDEFDYALYADDCV…
	>CA704241 similar to UniRef100_A7QZH7 Cluster: Chromosome chr7 scaffold_275, whole genome shotgun sequence; n=1; Vitis vinifera|Rep: Chromosome chr7 scaffold_275, whole genome shotgun sequence - Vitis vinifera (Grape), partial (11%)	lysosomal Pro-X carboxypeptidase
novel_303	>BJ250095	No hits found
	>BE516181 similar to UniRef100_Q0JQR9 Cluster: Os01g0143100 protein; n=3; Oryza sativa|Rep: Os01g0143100 protein - Oryza sativa subsp., partial (8%)	mitochondrial substrate carrier family protein B-like
	>CN011960 similar to UniRef100_Q7S8Z5 Cluster: DNA-directed RNA polymerases II 24 kDa polypeptide; n=1; Neurospora crassa|Rep: DNA-directed RNA polymerases II 24 kDa polypeptide - Neurospora crassa, partial (70%)	DNA-directed RNA polymerases II and IV subunit 5A-like
novel_33	>DR734697 similar to UniRef100_P93607 Cluster: Cold acclimation protein WCOR410b; n=1; Triticum aestivum|Rep: Cold acclimation protein WCOR410b - Triticum aestivum (Wheat), partial (28%)	dehydrin COR410
novel_335	>CA694669 similar to UniRef100_Q15FD4 Cluster: NOX3; n=1; Striga asiatica|Rep: NOX3 - Striga asiatica (Asiatic witchweed) (Striga lutea), partial (14%)	respiratory burst oxidase homolog protein B-like	GATCAGTCATCACCTCACCACCAGACCAGACCAGACGCGTCCAACTCTTCCCTCATCCACGACCGTCTACGCCTCCTATCCAACCAGTTCCTCCACCGGCCGCGAGCCAGGACCGGCGGCCGGGGCGGCCATGCATAACCGGGCGGGCGGCGGGGGCGGGGCGGCGGGGGAGATCGTGGAGGCGGGCGAGAGGATCGTGCCGCACAGCGGGCCCCTGGGCGCCAAGCGCTCCGCCATGCGCAAGAGCGCGCGCTTCGCCGAGTCCGTGTCCGCGCCCCTCACGGCGCCGCACGGGGCGCCGGCGCCGCGGGCCAGGAACGACGGCGGCGGCGACGACGACGACGACTACGTGGAGATCACCCTGGACGTGCGGGACGACTCGGTGGCGGTGCACAGCGT…	MHNRAGGGGGAAGEIVEAGERIVPHSGPLGAKRSAMRKSARFAESVSAPLTAPHGAPAPRARNDGGGDDDDDYVEITLDVRDDSVAVHSVKPAAGGEDSDVKLLAQTLEKRSSSYGQGVLRTASTRIKQVSQELRRLASVNRRGAGPGRVDKSKSAAAHALKGLKFISRTDGSAGWPAVEKRFDDLAENGLLHRSKFGKCIGMKELAFAGELFDALARRRNITGDSISKAELLEFWDQISDTSFDSRLQTFFDMVDKDADGRITEEEVKEIITLSAAANNLKKVSEQSEEYARLIMEELDPNNLGYIELYNLEMLLLQAPSQSMGIGTTNSRNLSQMLSQHLRPTAEPNPLRRWYRRASYFLEDNWRRCWVILLWLSICGGLFTWKFMQYRERAVFKVM…
novel_338	>TC431900 weakly similar to UniRef100_A7NZ57 Cluster: Chromosome chr6 scaffold_3, whole genome shotgun sequence; n=1; Vitis vinifera|Rep: Chromosome chr6 scaffold_3, whole genome shotgun sequence - Vitis vinifera (Grape), partial (84%)	glycine-rich RNA-binding protein 4, mitochondrial-like
	>DR734322 weakly similar to UniRef100_Q05AT9 Cluster: U11/U12 small nuclear ribonucleoprotein 35 kDa protein; n=1; Xenopus laevis|Rep: U11/U12 small nuclear ribonucleoprotein 35 kDa protein - Xenopus laevis (African clawed frog), partial (15%)	glycine-rich RNA-binding protein 4, mitochondrial-like
	>TC449142 homologue to UniRef100_P27807 Cluster: Histone H2B.1; n=1; Triticum aestivum|Rep: Histone H2B.1 - Triticum aestivum (Wheat), partial (84%)	histone H2B.1-like
novel_37	>TC376125 similar to UniRef100_A7PTN9 Cluster: Chromosome undetermined scaffold_30, whole genome shotgun sequence; n=1; Vitis vinifera|Rep: Chromosome undetermined scaffold_30, whole genome shotgun sequence - Vitis vinifera (Grape), partial (58%)	auxin response factor ARF12
	>TC387810 similar to UniRef100_Q0Q551 Cluster: Tyrosinase related protein 1; n=1; Ovis aries|Rep: Tyrosinase related protein 1 - Ovis aries (Sheep), partial (12%)	No hits found
	>BG606365 homologue to UniRef100_A3F771 Cluster: Auxin response factor 8; n=1; Ipomoea nil|Rep: Auxin response factor 8 - Ipomoea nil (Japanese morning glory) (Pharbitis nil), partial (3%)	auxin response factor ARF12
	>TC386326 homologue to UniRef100_A4QMC1 Cluster: ORF61c; n=1; Pinus koraiensis|Rep: ORF61c - Pinus koraiensis (Korean pine), partial (98%	subtilisin-chymotrypsin inhibitor-2A-like
	>TC401632 similar to UniRef100_A7L5C4 Cluster: Auxin response factor 8; n=1; Solanum lycopersicum|Rep: Auxin response factor 8 - Solanum lycopersicum (Tomato) (Lycopersicon esculentum), partial (13%)	auxin response factor ARF12
novel_374	>CK211729	ADP-ribosylation factor 1
	>TC429358	uncharacterized protein
	>CV764475 similar to UniRef100_Q0E2Y6 Cluster: Os02g0203200 protein; n=1; Oryza sativa Japonica Group|Rep: Os02g0203200 protein - Oryza sativa subsp. japonica (Rice), partial (43%	crocetin glucosyltransferase, cyanidin 3-O-rutinoside 5-O-glucosyltransferase-like
	>CV779785	crocetin glucosyltransferase, cyanidin 3-O-rutinoside 5-O-glucosyltransferase-like
novel_392	>TC401809 similar to UniRef100_A7QUM0 Cluster: Chromosome chr10 scaffold_179, whole genome shotgun sequence; n=1; Vitis vinifera|Rep: Chromosome chr10 scaffold_179, whole genome shotgun sequence - Vitis vinifera (Grape), partial (9%)	uncharacterized protein
	>DR731649 similar to UniRef100_Q94HF1 Cluster: Eukaryotic translation initiation factor 3 subunit K; n=4; Oryza sativa|Rep: Eukaryotic translation initiation factor 3 subunit K - Oryza sativa subsp. japonica (Rice), partial (33%)	eukaryotic translation initiation factor 3 subunit K
	>GH732134 UniRef100_A2TJE5 Cluster: Protein B2; n=2; Redspotted grouper nervous necrosis virus|Rep: Protein B2 - Giant grouper nervous necrosis virus, partial (13%)	phospholipase D Z-like
novel_395	>BQ245742 similar to UniRef100_UPI0000ECA412 Cluster: Uncharacterized protein C11orf61 homolog.; n=1; Gallus gallus|Rep: Uncharacterized protein C11orf61 homolog. - Gallus gallus, partial (5%)	uncharacterized protein
	>TC431663 similar to UniRef100_Q6K687 Cluster: Zinc finger (CCCH-type) protein-like; n=1; Oryza sativa Japonica Group|Rep: Zinc finger (CCCH-type) protein-like - Oryza sativa subsp. japonica (Rice), partial (92%)	zinc finger CCCH domain-containing protein 18	GGCGCTTGTTCACCCATCGAAATCGTCGGCCCTTCTCTTCTCCCGACCGACCGCTGCCTGGACCGGTGAGCCATGGCGGGCGAGGGGGAGGAGGACGAGGCGGCGGAGATCGAGCTGCAGCTGGAGCAGCACCTGGAGGAGCAGCGGTCCTCCCTCGCCGCCGTCGACGAGGCCCTCGCCGCCGACGCCTCCAACGCGGACCTCCTCGAGGTGCATGGGGAACTTCTGTCTGCTATTAAAGATGCAGAGGAAGGGCTTCTGCATTTGAAGCGTTCTAGGCTAGTGAAGCAAATCGATGAGATCTTTCCAAATCAGGAGTCAGCATCGCTATCAACTGAAGCTGCTATTGAGCCATTAGATCCACATGATGTTGAGCCAGAACCATTGGAGCCACAAGAA…	MAGEGEEDEAAEIELQLEQHLEEQRSSLAAVDEALAADASNADLLEVHGELLSAIKDAEEGLLHLKRSRLVKQIDEIFPNQESASLSTEAAIEPLDPHDVEPEPLEPQEFSVGSKCRFRHNDGRWYNGCILGLEGSGNARVSFLTPTSENMSMCKFFLQQRCRFANNCRLSHGVLIPTSSLKRFTPTAWRQSLAGSSILAASGHHSGLWRRAELESWDDELKRGQVVFQDDGSTATLPGDSLSIPEYADVSNEDDERGSSDDESELSEDGDQEDESIHQGLGRMETRNLTGVQSETVIFAKWEQHTRGVASKLMAKMGYREGMGLGLSGQGMLDPIPVKVLPPKQSLDHAVTTTTGEDGRSIHREKDKKRSRGGQRKRDRKFAELARAAKAEEAERSVF…
	>CV782518 similar to UniRef100_Q9FQB2 Cluster: Glutathione S-transferase GST 27; n=1; Zea mays|Rep: Glutathione S-transferase GST 27 - Zea mays (Maize), partial (53%)	probable glutathione S-transferase GSTU6	GGCGAGAAATCAATTCGTCCGACGACATGGCGGCGGGAGCAGCGGGAGGAGGGAGTGACGAGCTCAAGCTGCTGGGGGCCTGGGTGAGCCCGTTCGTGCACCGGGTGCAGGTCGCGCTGCACCTCAAGGGGCTCACCGGCTACGAGTACGCCGAGGAGGACCTCACCAACAAGAGCGACCTCCTCCTCGCCTCCAACCCCGTGCACACCAAGGTCCCCGTGCTCCTCCATGCCGGCAAGCCCGTCTGCGAGTCCATGCTCATCGTGCAGTACCTCGACGAGGCCTTCCCCCGTTCCGGCCCCGCCCTCCTCCCCGCCGACCCCCATGACCGCGCCGTCGCGCGCTTCTGGGCCGCCTATGCCGACGACCAGTTCTTTGCCTCGTGGATCAAGGCGTTCG…	MAAGAAGGGSDELKLLGAWVSPFVHRVQVALHLKGLTGYEYAEEDLTNKSDLLLASNPVHTKVPVLLHAGKPVCESMLIVQYLDEAFPRSGPALLPADPHDRAVARFWAAYADDQFFASWIKAFVGMTDEERAAATEAAVAALQKMEGAFGECSKGKAFFGGDGPGYVDIALGGFVAWIRAFHAVAGVNLLDAARTPLLAAWAERFAALDAAKEVIPDVDRIAEFAKHDLLPLLQKLHPKN
	>CK207258 similar to UniRef100_Q9FQB2 Cluster: Glutathione S-transferase GST 27; n=1; Zea mays|Rep: Glutathione S-transferase GST 27 - Zea mays (Maize), partial (94%)	probable glutathione S-transferase GSTU6
novel_418	>TC430838 homologue to UniRef100_A6N0A3 Cluster: 60S ribosomal protein l10a-1; n=1; Oryza sativa Indica Group|Rep: 60S ribosomal protein l10a-1 - Oryza sativa subsp. indica (Rice), partial (56%)	60S ribosomal protein L10a-1
novel_421	>CK203241 similar to UniRef100_A7Q5S9 Cluster: Chromosome chr14 scaffold_54, whole genome shotgun sequence; n=1; Vitis vinifera|Rep: Chromosome chr14 scaffold_54, whole genome shotgun sequence - Vitis vinifera (Grape), partial (3%)	WD repeat-containing protein 48
novel_422	>CA719347 similar to UniRef100_A7PDD0 Cluster: Chromosome chr17 scaffold_12, whole genome shotgun sequence; n=1; Vitis vinifera|Rep: Chromosome chr17 scaffold_12, whole genome shotgun sequence - Vitis vinifera (Grape), partial (65%	protein Asterix
	>TC414487	protein Asterix
	>TC400168 UniRef100_Q96564 Cluster: 40S ribosomal protein S27; n=1; Hordeum vulgare|Rep: 40S ribosomal protein S27 - Hordeum vulgare (Barley), complete	40S ribosomal protein S27-like	GGGTTTCTCTGCCCCCTAGCCGCCGCCGCCGCCTCCTCTTCGGATTGCCGCTGCTGGAGACCAGAGAGCGCGGTTCCCGAGCAAACCCTAGCCTCCCACGATGGTGCTGCAGAACGACATCGACCTGCTGAACCCGCCGGCGGAGCTCGAGAAGCTCAAGCACAAGAAGAAGCGCCTCGTCCAGTCCCCCAATTCCTTCTTCATGGACGTCAAGTGCCAGGGCTGCTTCAACATCACTACTGTGTTCAGCCACTCACAGACTGTTGTGGTGTGCCCAGGCTGCCAAACAGTGCTCTGCCAGCCAACGGGTGGTAAGGCCAGGCTCACCGAGGGTTGCTCCTTCCGCCGCAAGGGCGACTAAACCGAAGGCTATCTTAAAAAGCAAGCTGTTGTTGAACT…	MVLQNDIDLLNPPAELEKLKHKKKRLVQSPNSFFMDVKCQGCFNITTVFSHSQTVVVCPGCQTVLCQPTGGKARLTEGCSFRRKGD
	>TC388575 homologue to UniRef100_Q9M4B1 Cluster: Allene oxide synthase; n=1; Hordeum vulgare|Rep: Allene oxide synthase - Hordeum vulgare (Barley), complete	allene oxide synthase 2-like
tae-miR397-5p	>TC429481 similar to UniRef100_Q0DA19 Cluster: Os06g0683600 protein; n=1; Oryza sativa Japonica Group|Rep: Os06g0683600 protein - Oryza sativa subsp. japonica (Rice), partial (28%)	uncharacterized protein
	>BQ842793 similar to UniRef100_Q0DQ42 Cluster: Os03g0638800 protein; n=1; Oryza sativa Japonica Group|Rep: Os03g0638800 protein - Oryza sativa subsp. japonica (Rice), partial (6%)	serine/threonine-protein kinase HT1-like
