# Supplementary material for: Small RNA and degradome sequencing used to elucidate the basis of tolerance to salinity and alkalinity in wheat
Source: BMC Plant Biol. 2018 Sep 15;18:195. doi: 10.1186/s12870-018-1415-1 (PMC6139162; doi:10.1186/s12870-018-1415-1)
Supplement: Supplementary file 14 — Table S9. The targets of miRNAs as identified by degradome sequencing. (XLSX 31 kb) [file 12870_2018_1415_MOESM14_ESM.xlsx]

## Sheet: Sheet1
miRNA	mRNA	categoty	Nr-annotation	ko-definition
novel_110	Traes_4DS_747D5D3CA.1	4
novel_110	Traes_5AL_EE57871F3.1	4
novel_110	Traes_5AS_178DFC4E3.1	4
novel_110	Traes_5BS_4C0AD2649.1	4
novel_110	Traes_6DS_B3BD3031B.1	2
novel_110	Traes_7AL_B1817743E.1	4
novel_110	Traes_7AL_B1817743E.1	4
novel_110	Traes_7AL_B1817743E.1	4
novel_110	Traes_7BL_8F49CE9D6.2	4
novel_110	Traes_7BS_E3FB0D026.1	2
novel_110	Traes_7DS_13C03E37B.1	4
novel_110	TRAES3BF117700030CFD_t1	2	predicted protein [Hordeum vulgare subsp. vulgare] >gi|326522975|dbj|BAJ88533.1| predicted protein [Hordeum vulgare subsp. vulgare]	DNA-directed RNA polymerase II subunit RPB1 [EC:2.7.7.6]
novel_110	TRAES3BF127300030CFD_t1	4
novel_112	Traes_2AL_CF07AD4C3.1	4
novel_112	Traes_2BL_8A9C739DA.1	4
novel_139	Traes_3DL_6DC2C7F12.2	4
novel_139	Traes_3DS_C894F7EF1.1	4
novel_139	Traes_4BL_906CE3FD5.2	4
novel_139	Traes_4BL_DC4681BD8.1	4
novel_139	Traes_4BS_304E73D69.2	0
novel_139	Traes_4BS_304E73D69.2	4
novel_139	Traes_6BL_EAB9D6190.1	4
novel_139	Traes_7AS_CF2E9C0EC.1	4	predicted protein [Hordeum vulgare subsp. vulgare] >gi|326521038|dbj|BAJ92882.1| predicted protein [Hordeum vulgare subsp. vulgare]	nucleoprotein TPR
novel_139	Traes_7BS_23C12D407.2	2
novel_139	Traes_7DS_878E5175A.2	4	predicted protein [Hordeum vulgare subsp. vulgare] >gi|326521038|dbj|BAJ92882.1| predicted protein [Hordeum vulgare subsp. vulgare]	nucleoprotein TPR
novel_139	TRAES3BF007000040CFD_t1	4
novel_139	TRAES3BF007100040CFD_t1	4
novel_141	Traes_4AS_7220D33B3.2	4
novel_157	Traes_1AL_5D3EECC71.2	2
novel_157	Traes_1DL_9926BBAE1.1	2
novel_157	Traes_2BL_375C8F452.2	4	predicted protein [Hordeum vulgare subsp. vulgare]	interleukin-1 receptor-associated kinase 4 [EC:2.7.11.1]
novel_157	Traes_2BL_F7ED427C2.1	4
novel_157	Traes_4DL_74159402F.2	4
novel_157	Traes_5AL_67878B82B.1	2
novel_157	Traes_5BL_0F3A986F9.2	3
novel_157	Traes_5DL_89CF7F5DE.1	3
novel_157	Traes_6AL_B514E9E20.2	4
novel_157	Traes_6DS_273430303.2	4
novel_157	Traes_7BS_1A6D16C6B.1	4
novel_157	Traes_7DS_CB359539B.1	4
novel_169	Traes_5BL_7ED4A6BE9.2	4
novel_17	Traes_5AL_D01E0C753.1	4	ferritin 1B [Triticum aestivum]	ferritin heavy chain [EC:1.16.3.1]
novel_17	Traes_5AL_D01E0C753.1	2	ferritin 1B [Triticum aestivum]	ferritin heavy chain [EC:1.16.3.1]
novel_17	Traes_5AL_D01E0C753.1	4	ferritin 1B [Triticum aestivum]	ferritin heavy chain [EC:1.16.3.1]
novel_17	Traes_5AL_D01E0C753.1	4	ferritin 1B [Triticum aestivum]	ferritin heavy chain [EC:1.16.3.1]
novel_17	Traes_5AL_D01E0C753.1	4	ferritin 1B [Triticum aestivum]	ferritin heavy chain [EC:1.16.3.1]
novel_17	Traes_5AL_EE660FD9A.1	2
novel_17	Traes_5BL_A2C97A02D.3	4
novel_17	Traes_7AL_C142F05C9.1	4	PREDICTED: rRNA 2&apos;-O-methyltransferase fibrillarin 1-like [Brachypodium distachyon]	rRNA 2'-O-methyltransferase fibrillarin [EC:2.1.1.-]
novel_17	Traes_7AS_4844916A8.1	4
novel_17	Traes_7AS_CFBD7725E.2	2
novel_17	Traes_7AS_FF4DD0CAF.2	2
novel_17	Traes_7DL_86B4ED180.1	2
novel_182	Traes_4DL_C2FE9C3EB.1	4
novel_182	Traes_6AS_D9CFC4A66.1	4
novel_182	Traes_7DS_14906EE5A.1	4
novel_187	Traes_2BS_96EE1EBC0.1	4	PREDICTED: subtilisin-like protease-like [Brachypodium distachyon]	--
novel_19	Traes_2AS_314D667CC.1	4
novel_19	Traes_6DL_FC2D4958C.1	4
novel_190	Traes_1AL_89DDB4243.1	2
novel_190	Traes_1BL_1B9EB3752.1	4
novel_190	Traes_1BL_282ACB9CF.2	3
novel_190	Traes_1DL_35822D52B.1	2	PREDICTED: non-specific lipid-transfer protein 2-like [Brachypodium distachyon]	--
novel_190	Traes_2AL_0ADBF3D27.1	2
novel_190	Traes_2AL_10C025D8E.2	4	predicted protein [Hordeum vulgare subsp. vulgare] >gi|326518744|dbj|BAJ92533.1| predicted protein [Hordeum vulgare subsp. vulgare]	26S proteasome regulatory subunit N2
novel_190	Traes_2AL_CC403D182.1	4
novel_190	Traes_2AL_F114811F4.1	4
novel_190	Traes_2AS_0F2464DE7.2	3
novel_190	Traes_2BL_34A0848F2.1	4
novel_190	Traes_2BL_9B9195C2E.2	2
novel_190	Traes_2BL_ADA6BB6B2.1	4
novel_190	Traes_2BL_C24B5833B.2	4
novel_190	Traes_2DL_1404DAFBD.2	4
novel_190	Traes_2DL_7799F1F75.1	2
novel_190	Traes_2DL_D39684C41.1	4
novel_190	Traes_2DL_FFFBA4D42.2	4
novel_190	Traes_2DS_B81752301.2	3
novel_190	Traes_2DS_D014BDCA2.1	4
novel_190	Traes_4DL_D18E9C9F7.1	4
novel_190	Traes_4DS_2A5B4C4C4.1	4
novel_190	Traes_5AL_6DA3E0A67.1	4
novel_190	Traes_6AL_055CBC57B.1	2
novel_190	Traes_6AL_DCF8DEB5B.1	4
novel_190	Traes_6AS_13B35201B.1	4
novel_190	Traes_6BS_7795E42DB.1	4
novel_190	Traes_6BS_8020617A51.1	4
novel_190	Traes_6DL_C3C1D4F54.1	2
novel_190	Traes_7AL_7845D1536.2	4
novel_190	Traes_7AL_7845D1536.2	4
novel_190	Traes_7AL_7845D1536.2	4
novel_190	Traes_7AL_7845D1536.2	4
novel_190	Traes_7AL_7845D1536.2	2
novel_190	Traes_7AL_7845D1536.2	4
novel_190	Traes_7AS_6FE3BE65D.1	2
novel_190	Traes_7DS_2B5A0953A.1	4	predicted protein [Hordeum vulgare subsp. vulgare]	large subunit ribosomal protein L31e
novel_190	TRAES3BF168900010CFD_t1	2
novel_191	Traes_2AL_A47310DDA.1	2
novel_191	Traes_2DL_D17DCB9CB.1	2
novel_191	Traes_3AL_964D4D4CF.1	4
novel_191	Traes_3AS_C0CAE774A.2	4
novel_191	Traes_4DL_5B3203039.1	4
novel_191	Traes_5DS_DEB30669C.1	2
novel_191	Traes_6DL_F96912A2F.1	2
novel_191	Traes_7BL_B99A18675.1	4
novel_191	Traes_7DL_A027B5961.1	4
novel_191	TRAES3BF268900100CFD_t1	2
novel_205	Traes_2AS_A2BA027FD.1	4	PREDICTED: putative MO25-like protein At5g47540-like [Brachypodium distachyon]	calcium binding protein 39
novel_205	Traes_2DL_B7F8FFEB9.1	3	eukaryotic translation initiation factor 5A1 [Triticum aestivum] >gi|78191541|gb|ABB29983.1| translation initiation factor 5A [Dasypyrum breviaristatum] >gi|78191543|gb|ABB29984.1| translation initiation factor 5A [Secale cereale] >gi|78191547|gb|ABB29986.1| translation initiation factor 5A [Aegilops tauschii]	translation initiation factor 5A
novel_205	Traes_5DL_08E7641941.1	4	predicted protein [Hordeum vulgare subsp. vulgare] >gi|326516066|dbj|BAJ88056.1| predicted protein [Hordeum vulgare subsp. vulgare]	phospholipase D [EC:3.1.4.4]
novel_205	Traes_6BL_CA8C61BAE.1	4	predicted protein [Hordeum vulgare subsp. vulgare]	solute carrier family 15 (peptide/histidine transporter), member 3/4
novel_209	Traes_3DL_B1E3D279A.1	4
novel_215	Traes_4AS_8398CBD3E.2	2
novel_215	Traes_4DL_E5353056A1.1	2
novel_216	Traes_1BL_7842D27AA.1	4
novel_216	Traes_5AL_FEF4F30AA.1	4
novel_216	Traes_5BL_0C1E9AFB3.2	4
novel_216	Traes_7BS_94EB3B3D6.1	4
novel_216	Traes_7DS_5969C1C34.1	4
novel_22	Traes_2AL_2FE5A1611.2	2	protein phosphatase 2C [Triticum aestivum]	protein phosphatase 2C [EC:3.1.3.16]
novel_223	TRAES3BF027100010CFD_t1	4	hypothetical protein SORBIDRAFT_03g011150 [Sorghum bicolor] >gi|241929623|gb|EES02768.1| hypothetical protein SORBIDRAFT_03g011150 [Sorghum bicolor]	RNA-binding protein with serine-rich domain 1
novel_230	Traes_2AS_2665FACE9.1	4	predicted protein [Hordeum vulgare subsp. vulgare]	[EC:2.7.1.-]
novel_230	Traes_2AS_2665FACE9.1	4	predicted protein [Hordeum vulgare subsp. vulgare]	[EC:2.7.1.-]
novel_230	Traes_2AS_2665FACE9.1	2	predicted protein [Hordeum vulgare subsp. vulgare]	[EC:2.7.1.-]
novel_230	Traes_2AS_2665FACE9.1	4	predicted protein [Hordeum vulgare subsp. vulgare]	[EC:2.7.1.-]
novel_230	Traes_4DL_AE09D3F97.1	2	PREDICTED: uncharacterized protein LOC100830901 [Brachypodium distachyon]	bromodomain-containing protein 7/9
novel_230	TRAES3BF099900090CFD_t1	4	hypothetical protein [Oryza sativa Japonica Group] >gi|21104858|dbj|BAB93442.1| hypothetical protein [Oryza sativa Japonica Group]	solute carrier family 39 (zinc transporter), member 1/2/3
novel_231	Traes_1AS_9D4506E73.2	4	predicted protein [Hordeum vulgare subsp. vulgare] >gi|326513162|dbj|BAK06821.1| predicted protein [Hordeum vulgare subsp. vulgare]	phosphatidate cytidylyltransferase [EC:2.7.7.41]
novel_231	Traes_1AS_9D4506E73.2	4	predicted protein [Hordeum vulgare subsp. vulgare] >gi|326513162|dbj|BAK06821.1| predicted protein [Hordeum vulgare subsp. vulgare]	phosphatidate cytidylyltransferase [EC:2.7.7.41]
novel_234	Traes_2AS_A2BA027FD.1	4	PREDICTED: putative MO25-like protein At5g47540-like [Brachypodium distachyon]	calcium binding protein 39
novel_24	Traes_1DL_A6FE85E09.1	4
novel_24	Traes_2AL_8BF94C3FC.1	4
novel_24	Traes_2AL_8BF94C3FC1.1	4
novel_24	Traes_2BL_B13DBA505.1	4
novel_24	Traes_2DL_8ECA2FB36.1	4
novel_24	Traes_3AL_3C0F18A5E.2	2
novel_24	Traes_5AS_9096D818E.1	4
novel_24	Traes_5AS_D02254F91.2	2
novel_24	Traes_6BL_22FFB1374.1	4
novel_244	Traes_2AS_5CAE6A22E.1	2	hypothetical protein [Aegilops tauschii]	Xaa-Pro aminopeptidase [EC:3.4.11.9]
novel_244	Traes_2AS_5CAE6A22E.1	2	hypothetical protein [Aegilops tauschii]	Xaa-Pro aminopeptidase [EC:3.4.11.9]
novel_246	Traes_2AL_5B6D378D4.1	4
novel_246	Traes_2BL_78139C29C.2	4
novel_246	Traes_2BS_165B1ABD7.1	2	predicted protein [Hordeum vulgare subsp. vulgare]	calcium-binding protein CML
novel_246	Traes_2DL_339870EAD.1	0
novel_246	Traes_2DL_872E194C2.2	4
novel_246	Traes_5DL_4186C5347.1	4
novel_246	Traes_5DS_CA7EFFF42.1	4
novel_246	Traes_6AL_D7128393B.1	4	PREDICTED: uncharacterized protein LOC100836557 [Brachypodium distachyon]	--
novel_246	Traes_6BL_0EBB7C768.1	4	PREDICTED: uncharacterized protein LOC100836557 [Brachypodium distachyon]	--
novel_246	Traes_6DL_832F492CB.2	2	PREDICTED: uncharacterized protein LOC100836557 [Brachypodium distachyon]	--
novel_246	Traes_7AL_25850F96F.1	2
novel_246	Traes_7DL_3CE000E38.1	2
novel_246	TRAES3BF075900020CFD_t1	2
novel_255	Traes_2DL_08CE59D74.1	3
novel_255	Traes_5AL_E97939490.2	2
novel_255	Traes_5DL_8666CEFB9.2	4
novel_255	Traes_7AS_418BC991A.1	3	PREDICTED: uncharacterized protein LOC100843744 [Brachypodium distachyon]	--
novel_262	Traes_5AL_573A5EEC3.1	4	PREDICTED: uncharacterized protein LOC100839750 [Brachypodium distachyon]	--
novel_265	Traes_7AL_DA344583D.1	4
novel_27	Traes_1AL_7DDB6D362.1	4	predicted protein [Hordeum vulgare subsp. vulgare]	mitochondrial chaperone BCS1
novel_27	Traes_1AL_7DDB6D362.1	4	predicted protein [Hordeum vulgare subsp. vulgare]	mitochondrial chaperone BCS1
novel_27	Traes_1AL_7DDB6D362.1	4	predicted protein [Hordeum vulgare subsp. vulgare]	mitochondrial chaperone BCS1
novel_27	Traes_2BS_338B2681F.1	2	subtilisin-chymotrypsin inhibitor 2 [Hordeum vulgare subsp. vulgare]	--
novel_27	Traes_2BS_B88CDE912.1	4	predicted protein [Hordeum vulgare subsp. vulgare]	interleukin-1 receptor-associated kinase 4 [EC:2.7.11.1]
novel_27	Traes_2DS_B1480A165.1	4	PREDICTED: uncharacterized protein LOC100827019 [Brachypodium distachyon]	--
novel_27	Traes_3DL_0BCEE1050.1	2	91A protein, partial [Triticum aestivum] >gi|129281700|gb|ABO29842.1| 91A protein, partial [Triticum aestivum] >gi|129281702|gb|ABO29843.1| 91A protein, partial [Triticum aestivum] >gi|129281704|gb|ABO29844.1| 91A protein, partial [Triticum aestivum] >gi|129281706|gb|ABO29845.1| 91A protein, partial [Triticum aestivum] >gi|129281708|gb|ABO29846.1| 91A protein, partial [Triticum aestivum] >gi|1292…	--
novel_27	Traes_3DL_0BCEE1050.1	2	91A protein, partial [Triticum aestivum] >gi|129281700|gb|ABO29842.1| 91A protein, partial [Triticum aestivum] >gi|129281702|gb|ABO29843.1| 91A protein, partial [Triticum aestivum] >gi|129281704|gb|ABO29844.1| 91A protein, partial [Triticum aestivum] >gi|129281706|gb|ABO29845.1| 91A protein, partial [Triticum aestivum] >gi|129281708|gb|ABO29846.1| 91A protein, partial [Triticum aestivum] >gi|1292…	--
novel_27	Traes_3DL_0BCEE1050.1	4	91A protein, partial [Triticum aestivum] >gi|129281700|gb|ABO29842.1| 91A protein, partial [Triticum aestivum] >gi|129281702|gb|ABO29843.1| 91A protein, partial [Triticum aestivum] >gi|129281704|gb|ABO29844.1| 91A protein, partial [Triticum aestivum] >gi|129281706|gb|ABO29845.1| 91A protein, partial [Triticum aestivum] >gi|129281708|gb|ABO29846.1| 91A protein, partial [Triticum aestivum] >gi|1292…	--
novel_27	Traes_3DL_0BCEE1050.1	4	91A protein, partial [Triticum aestivum] >gi|129281700|gb|ABO29842.1| 91A protein, partial [Triticum aestivum] >gi|129281702|gb|ABO29843.1| 91A protein, partial [Triticum aestivum] >gi|129281704|gb|ABO29844.1| 91A protein, partial [Triticum aestivum] >gi|129281706|gb|ABO29845.1| 91A protein, partial [Triticum aestivum] >gi|129281708|gb|ABO29846.1| 91A protein, partial [Triticum aestivum] >gi|1292…	--
novel_27	Traes_3DL_0BCEE1050.1	2	91A protein, partial [Triticum aestivum] >gi|129281700|gb|ABO29842.1| 91A protein, partial [Triticum aestivum] >gi|129281702|gb|ABO29843.1| 91A protein, partial [Triticum aestivum] >gi|129281704|gb|ABO29844.1| 91A protein, partial [Triticum aestivum] >gi|129281706|gb|ABO29845.1| 91A protein, partial [Triticum aestivum] >gi|129281708|gb|ABO29846.1| 91A protein, partial [Triticum aestivum] >gi|1292…	--
novel_27	Traes_3DL_0BCEE1050.1	4	91A protein, partial [Triticum aestivum] >gi|129281700|gb|ABO29842.1| 91A protein, partial [Triticum aestivum] >gi|129281702|gb|ABO29843.1| 91A protein, partial [Triticum aestivum] >gi|129281704|gb|ABO29844.1| 91A protein, partial [Triticum aestivum] >gi|129281706|gb|ABO29845.1| 91A protein, partial [Triticum aestivum] >gi|129281708|gb|ABO29846.1| 91A protein, partial [Triticum aestivum] >gi|1292…	--
novel_27	Traes_3DL_0BCEE1050.1	4	91A protein, partial [Triticum aestivum] >gi|129281700|gb|ABO29842.1| 91A protein, partial [Triticum aestivum] >gi|129281702|gb|ABO29843.1| 91A protein, partial [Triticum aestivum] >gi|129281704|gb|ABO29844.1| 91A protein, partial [Triticum aestivum] >gi|129281706|gb|ABO29845.1| 91A protein, partial [Triticum aestivum] >gi|129281708|gb|ABO29846.1| 91A protein, partial [Triticum aestivum] >gi|1292…	--
novel_27	Traes_4AS_1D435396E.2	4	PREDICTED: nascent polypeptide-associated complex subunit alpha-like protein-like [Brachypodium distachyon]	nascent polypeptide-associated complex subunit alpha
novel_27	Traes_4DS_B7F6F6B61.1	4	putative microsomal glutathione S-transferase 3 [Aegilops tauschii]	glutathione S-transferase [EC:2.5.1.18]
novel_27	Traes_4DS_CFAB051C4.2	4	putative MAPEG family protein [Aegilops tauschii]	glutathione S-transferase [EC:2.5.1.18]
novel_27	Traes_7BL_7E8BDC838.1	1	pathogenesis-related protein 1-like protein [Volvox carteri f. nagariensis] >gi|300268586|gb|EFJ52766.1| pathogenesis-related protein 1-like protein [Volvox carteri f. nagariensis]	phospholipase D [EC:3.1.4.4]
novel_27	TRAES3BF065400050CFD_t1	2	PREDICTED: soluble inorganic pyrophosphatase-like [Brachypodium distachyon]	inorganic pyrophosphatase [EC:3.6.1.1]
novel_27	TRAES3BF065400050CFD_t1	4	PREDICTED: soluble inorganic pyrophosphatase-like [Brachypodium distachyon]	inorganic pyrophosphatase [EC:3.6.1.1]
novel_271	Traes_4BS_0E2CEEF03.1	4
novel_274	Traes_1BS_F54A0F09C.1	4
novel_284	Traes_1AL_5FFFBAB47.1	4
novel_284	Traes_4DL_42DA368D9.1	4
novel_30	Traes_1AL_4371A203C.2	4
novel_30	Traes_1AL_6EDAE7905.1	2	predicted protein [Hordeum vulgare subsp. vulgare]	large subunit ribosomal protein L35Ae
novel_30	Traes_1BL_D73DA0D19.2	2	predicted protein [Hordeum vulgare subsp. vulgare]	large subunit ribosomal protein L35Ae
novel_30	Traes_1DL_DBAFFE190.1	2
novel_30	Traes_2AL_45601830C.1	4	predicted protein [Hordeum vulgare subsp. vulgare]	nucleolin
novel_30	Traes_2AS_35DE62C3A.2	4
novel_30	Traes_4AL_BE2529B7A.1	4
novel_30	Traes_4BL_6C481AE87.2	4
novel_30	Traes_4BS_25EE54E71.1	4
novel_30	Traes_4BS_9F6752230.1	4
novel_30	Traes_4DL_003D33B3C.2	4
novel_30	Traes_5BL_ECB83C5E2.1	4
novel_300	Traes_1AS_880371379.2	4
novel_300	Traes_1BL_C8C5419FE.1	2
novel_300	Traes_1DS_7D88A5043.1	4
novel_300	Traes_2AL_2655769B3.1	4
novel_300	Traes_2AL_4F7FDE075.2	2
novel_300	Traes_2BL_406D6F376.2	2
novel_300	Traes_2DL_25A725EB9.1	2
novel_300	Traes_3AS_9C46547191.2	4
novel_300	Traes_5BL_078A5DC9C.1	4
novel_300	Traes_5BL_078A5DC9C1.1	4
novel_300	Traes_5BL_3ED1B0234.2	4
novel_300	Traes_5BL_C1D6B6B74.2	4
novel_300	Traes_6DL_28E2300D6.1	3
novel_300	Traes_6DL_E4AD5269F.1	3
novel_305	Traes_1DL_1B66F6277.1	4
novel_305	Traes_1DL_414420295.1	1
novel_305	Traes_1DL_C172C96CB.1	1
novel_305	Traes_6BL_68CC839DA.1	4	predicted protein [Hordeum vulgare subsp. vulgare]	--
novel_307	Traes_3AL_0DFD5BC9A.1	2	hypothetical protein SORBIDRAFT_03g028050 [Sorghum bicolor] >gi|241930139|gb|EES03284.1| hypothetical protein SORBIDRAFT_03g028050 [Sorghum bicolor]	pyridoxine 4-dehydrogenase [EC:1.1.1.65]
novel_307	Traes_7DL_99D814AF3.1	4	PREDICTED: uncharacterized protein LOC100846791 [Brachypodium distachyon]	RNA-binding protein with serine-rich domain 1
novel_312	Traes_2AS_09E707C65.2	4	hypothetical protein SORBIDRAFT_09g000636 [Sorghum bicolor] >gi|241945701|gb|EES18846.1| hypothetical protein SORBIDRAFT_09g000636 [Sorghum bicolor]	protein brassinosteroid insensitive 1 [EC:2.7.10.1 2.7.11.1]
novel_312	Traes_5DL_7BF5AD398.1	2
novel_312	Traes_5DL_9E6F66306.2	4
novel_312	Traes_6AL_F9FAA8B09.1	4
novel_312	Traes_7DS_4CE73687A.1	4
novel_314	Traes_1AL_A0AAAD382.1	2	predicted protein [Hordeum vulgare subsp. vulgare]	--
novel_314	Traes_1AL_A0AAAD382.1	4	predicted protein [Hordeum vulgare subsp. vulgare]	--
novel_314	Traes_1AL_A66798759.1	4
novel_314	Traes_1AL_A66798759.1	4
novel_314	Traes_1AL_B3737F042.1	4
novel_314	Traes_1AL_C73885878.2	4
novel_314	Traes_1AS_6985CB314.1	4
novel_314	Traes_1BL_F32B62E49.1	4
novel_314	Traes_1DL_0B2F8C935.1	4
novel_314	Traes_2AL_36E393772.1	4
novel_314	Traes_2AL_B01AE830F.1	0
novel_314	Traes_2BL_5AD9EF31F.1	1
novel_314	Traes_2BS_26EB27B9D.1	4
novel_314	Traes_2BS_7C174F31D.1	4
novel_314	Traes_2DL_5DB97AA60.1	2
novel_314	Traes_2DS_4426C3F2F.1	4
novel_314	Traes_2DS_7DCDCE505.1	4
novel_314	Traes_2DS_7F18093DD.1	4
novel_314	Traes_2DS_B3C9C072E.1	4
novel_314	Traes_3AL_9321D26CA.1	4
novel_314	Traes_3DL_095D89D8B.1	1	BolA-like protein domain containing protein,expressed [Triticum aestivum]	BolA protein
novel_314	Traes_4AL_15D992FDB.1	4
novel_314	Traes_5BL_003ADB279.1	4
novel_314	Traes_5BL_003ADB279.1	4
novel_314	Traes_5BL_003ADB279.1	2
novel_314	Traes_5BL_003ADB279.1	4
novel_314	Traes_5BL_4C14D7D8B.2	1
novel_314	Traes_5BL_B580E79BC.1	4
novel_314	Traes_5BS_D4E26D603.1	4
novel_314	Traes_5DL_0F6643552.1	4
novel_314	Traes_5DL_9321D9143.1	4	predicted protein [Hordeum vulgare subsp. vulgare]	RNA-binding protein with serine-rich domain 1
novel_314	Traes_5DL_E80D1CECC.2	4
novel_314	Traes_6DL_368664EA1.1	2
novel_314	Traes_6DS_319D54104.1	2
novel_314	Traes_7AL_669D4AE47.1	4
novel_314	Traes_7BL_0C386426A.2	4
novel_333	Traes_2DL_661DC4EF0.1	4	RecName: Full=Probable aldo-keto reductase 2 >gi|116309562|emb|CAH66623.1| OSIGBa0115A19.4 [Oryza sativa Indica Group]	pyridoxine 4-dehydrogenase [EC:1.1.1.65]
novel_333	Traes_3DS_029A64FE1.1	4
novel_333	Traes_3DS_029A64FE1.1	4
novel_333	Traes_7BL_8D754DD36.1	4
novel_335	Traes_4AS_024E8FAF4.1	4
novel_336	Traes_6AL_C4F195A0A.1	4	dof zinc finger protein [Hordeum vulgare subsp. vulgare]	RNA polymerase II-associated factor 1
novel_336	Traes_6AS_6618A2CE8.1	4	--	--
novel_341	Traes_4AS_4935EA969.2	4
novel_341	Traes_6BL_AF3D847C7.2	2
novel_341	Traes_6DL_E04FF3886.1	2
novel_345	Traes_3B_D3F75F9E9.1	4
novel_354	Traes_1AL_224CA68AF.2	2	predicted protein [Hordeum vulgare subsp. vulgare]	--
novel_354	Traes_2DL_342FDBCBD.1	4
novel_354	Traes_3AL_5EBB7439B.1	2
novel_354	Traes_4BL_704315653.1	4
novel_354	Traes_5BL_114426CC8.2	4	predicted protein [Hordeum vulgare subsp. vulgare]	--
novel_354	Traes_5BL_2D13CB817.1	4	predicted protein [Hordeum vulgare subsp. vulgare]	serine/threonine-protein kinase SRK2 [EC:2.7.11.1]
novel_354	Traes_5BL_6054E8EC9.1	4
novel_354	Traes_5DL_1F0881CE1.1	4
novel_354	Traes_6DS_5AC97594F.1	4	PREDICTED: UDP-glycosyltransferase 73C3-like [Brachypodium distachyon]	UDP-glucosyl transferase 73C [EC:2.4.1.-]
novel_354	Traes_7AL_419B8BD2B.1	4
novel_354	Traes_7AL_419B8BD2B.1	4
novel_354	Traes_7AL_419B8BD2B.1	4
novel_354	Traes_7DL_D282D3A90.1	4
novel_360	Traes_1DL_FB514F75B.1	1
novel_360	Traes_7AS_21CEEB652.2	2
novel_360	Traes_7DS_3B59C7ACB.1	2
novel_364	Traes_6AS_6618A2CE8.1	4	--	--
novel_367	Traes_2AL_4B6EA8A53.1	4
novel_367	Traes_2AL_8C467DFE2.1	4
novel_367	Traes_2AS_26AD9CDB0.2	4
novel_367	Traes_2DL_B6C06C49C.1	2	predicted protein [Hordeum vulgare subsp. vulgare]	--
novel_367	Traes_3AL_1382E9D3C.1	2
novel_367	Traes_3AL_CD031F614.1	4
novel_367	Traes_4AL_69E706C59.1	4
novel_367	Traes_4AL_C26713B33.2	2
novel_367	Traes_4AS_1D435396E.2	0	PREDICTED: nascent polypeptide-associated complex subunit alpha-like protein-like [Brachypodium distachyon]	nascent polypeptide-associated complex subunit alpha
novel_367	Traes_4AS_5EEEFCF63.1	2
novel_367	Traes_4AS_E4294BADC.1	3
novel_367	Traes_4BL_03EF0DD06.2	4	predicted protein [Hordeum vulgare subsp. vulgare]	ATP-dependent RNA helicase DDX46/PRP5 [EC:3.6.4.13]
novel_367	Traes_4BL_4D25427CB.2	2
novel_367	Traes_4BS_36BB08B75.1	2
novel_367	Traes_4DL_3686D7961.1	4
novel_367	Traes_4DL_5377C84F4.1	2	PREDICTED: thaumatin-like protein 1-like [Brachypodium distachyon]	--
novel_367	Traes_4DL_9023F3504.1	3
novel_367	Traes_4DL_9A51D1EB2.2	4
novel_367	Traes_4DL_EAF90696F.1	3
novel_367	Traes_4DS_F33F58A71.1	4
novel_367	Traes_5BL_630B8A0B9.1	4
novel_367	Traes_5DL_1299E23A4.1	4
novel_367	Traes_5DL_3FF985F30.1	2
novel_367	Traes_5DL_4186C5347.1	4
novel_367	Traes_5DL_5B423AA28.2	4
novel_367	Traes_5DL_935C409FC.1	4
novel_367	Traes_5DS_DEAAAEFB7.1	0
novel_367	Traes_5DS_DEAAAEFB7.1	4
novel_367	Traes_6BL_6E72E953E1.1	4
novel_367	Traes_6BS_3177B0E2D.1	4
novel_367	Traes_6BS_91E2991F0.1	4
novel_367	Traes_6BS_9E57D74AC.1	4
novel_367	Traes_6DL_506349BAB.1	4
novel_367	Traes_6DL_A20148997.1	4
novel_367	Traes_6DL_C77B032AA.2	2
novel_367	Traes_7AL_25850F96F.1	4
novel_367	Traes_7AL_65F481DB9.1	2
novel_367	Traes_7AS_243EB0988.1	0
novel_367	Traes_7AS_28D452616.2	3	RIN4 [Hordeum vulgare subsp. vulgare]	RPM1-interacting protein 4
novel_367	Traes_7AS_80FDF64AB.1	4
novel_367	Traes_7BL_AABF91B01.1	2
novel_367	Traes_7DL_147B3AD74.2	2
novel_367	Traes_7DL_3CE000E38.1	4
novel_367	Traes_7DL_62F01AA40.1	2
novel_367	Traes_7DS_2B5A0953A.1	4	predicted protein [Hordeum vulgare subsp. vulgare]	large subunit ribosomal protein L31e
novel_367	TRAES3BF012800060CFD_t1	4
novel_367	TRAES3BF021900040CFD_t1	4
novel_367	TRAES3BF155200010CFD_t1	4
novel_374	Traes_4BS_801D99866.1	4
novel_375	Traes_3B_E0184FE58.1	2	predicted protein [Hordeum vulgare subsp. vulgare]	--
novel_375	Traes_3B_E0184FE581.1	2	predicted protein [Hordeum vulgare subsp. vulgare]	--
novel_375	Traes_7BL_B70F0F819.1	2
novel_38	Traes_2BL_F1F282F38.1	4	PREDICTED: uncharacterized protein LOC100838689 [Brachypodium distachyon]	--
novel_38	Traes_5DL_61E97BAE5.2	4	casein kinase II alpha [Hordeum vulgare]	casein kinase II subunit alpha [EC:2.7.11.1]
novel_390	Traes_1AL_458638D61.2	4
novel_390	Traes_1AL_7FE24229E.2	4
novel_390	Traes_1AL_9D6B86169.1	4
novel_390	Traes_1AL_9D6B86169.1	4
novel_390	Traes_1AL_9D6B86169.1	4
novel_390	Traes_1AL_A670FC1B3.1	4
novel_390	Traes_1AL_B15921488.1	4
novel_390	Traes_1AL_F1652A014.2	4
novel_390	Traes_1BL_2DD49933B.2	4
novel_390	Traes_1BS_3A4BE64C7.6	4
novel_390	Traes_1BS_3A4BE64C7.6	4
novel_390	Traes_1DL_8A9B1F5EC.1	4
novel_390	Traes_2AL_3590EA0E01.2	4
novel_390	Traes_2AL_3590EA0E01.2	4
novel_390	Traes_2AL_44855EDCA.1	2
novel_390	Traes_2AL_9D78F85E2.1	4
novel_390	Traes_2BL_1E048C314.1	2	predicted protein [Hordeum vulgare subsp. vulgare]	--
novel_390	Traes_2BL_A59C00F48.1	4
novel_390	Traes_2BL_DA4247FC2.1	2
novel_390	Traes_2BS_EF12AFEA2.1	4
novel_390	Traes_2DL_2E941BCE8.1	4
novel_390	Traes_2DL_8CE2F9147.1	2	predicted protein [Hordeum vulgare subsp. vulgare]	--
novel_390	Traes_2DL_B9B3770C9.1	4
novel_390	Traes_2DS_E754729E5.1	4
novel_390	Traes_3DS_35CFD7CDA.1	4
novel_390	Traes_4AL_5D644DE5A.1	4
novel_390	Traes_4AL_5D644DE5A.1	4
novel_390	Traes_4AL_B98797B11.1	2
novel_390	Traes_4AL_B98797B11.1	2
novel_390	Traes_4AL_B98797B11.1	4
novel_390	Traes_4AL_B98797B11.1	2
novel_390	Traes_4AL_B98797B11.1	4
novel_390	Traes_4AL_B98797B11.1	4
novel_390	Traes_4AL_B98797B11.1	2
novel_390	Traes_4AL_C30406196.2	4
novel_390	Traes_4AS_147020D73.1	4
novel_390	Traes_4AS_37774211F.2	4
novel_390	Traes_4AS_690253587.1	4
novel_390	Traes_4DL_4448E934B1.1	2
novel_390	Traes_4DL_4448E934B1.1	2
novel_390	Traes_4DL_4448E934B1.1	2
novel_390	Traes_4DL_4448E934B1.1	4
novel_390	Traes_4DL_4448E934B1.1	4
novel_390	Traes_4DL_4448E934B1.1	2
novel_390	Traes_4DL_5377C84F4.1	2	PREDICTED: thaumatin-like protein 1-like [Brachypodium distachyon]	--
novel_390	Traes_4DL_A24881480.1	4
novel_390	Traes_4DL_B1CE68D39.3	4
novel_390	Traes_4DL_E36DAA2A0.1	4
novel_390	Traes_4DL_EDF35BB82.1	4
novel_390	Traes_4DL_F6BFBB9D9.2	4
novel_390	Traes_4DS_2DD6AA827.2	4
novel_390	Traes_5AL_BF3D7E764.1	4
novel_390	Traes_5AS_EAE5D853B.1	2
novel_390	Traes_5BL_775E720CC.4	2	histone H1 WH1B.1 [Triticum aestivum]	histone H1/5
novel_390	Traes_5BL_8BCE2D83D.1	4
novel_390	Traes_5BS_4DFDF833A.1	4
novel_390	Traes_5DL_0F6643552.1	4
novel_390	Traes_5DL_F7BC0DED7.1	4
novel_390	Traes_6AL_02AE44445.1	4
novel_390	Traes_6AL_116E0BA24.1	4
novel_390	Traes_6AL_62A161E0F.2	4
novel_390	Traes_6AL_80147B357.1	4
novel_390	Traes_6AS_1912751AF.1	4
novel_390	Traes_6AS_90F08A231.3	4
novel_390	Traes_6AS_BBAFF4FEC.1	4
novel_390	Traes_6DL_43DD1C504.2	2	PREDICTED: 50S ribosomal protein L29, chloroplastic-like [Brachypodium distachyon]	large subunit ribosomal protein L29
novel_390	Traes_6DL_709D2230C.2	4
novel_390	Traes_6DS_69635719D.1	4
novel_390	Traes_6DS_AE311967F1.2	4
novel_390	Traes_6DS_DEB6089AF.3	4
novel_390	Traes_6DS_DEB6089AF.3	4
novel_390	Traes_6DS_DEB6089AF.3	4
novel_390	Traes_6DS_DEB6089AF.3	2
novel_390	Traes_7AL_C6ECA121F.1	4
novel_390	Traes_7AL_CEA9B770B.2	4
novel_390	Traes_7BL_FC4603734.1	1
novel_390	Traes_7BS_C5F56303F.1	4
novel_390	Traes_7DL_4CE2DE5EB.2	4
novel_390	Traes_7DL_83ECC6390.2	4
novel_390	Traes_7DL_9019A28FC.1	4
novel_390	Traes_7DS_14906EE5A.1	4
novel_390	TRAES3BF164100020CFD_t1	2
novel_392	Traes_4AS_5EEEFCF63.1	4
novel_392	Traes_4DL_EAF90696F.1	4
novel_392	Traes_5BL_3A2322B2E.2	4
novel_392	Traes_5DL_A3829280B.2	4
novel_401	Traes_2AL_197BC062C.2	4
novel_401	Traes_2BL_1B2A85367.2	4
novel_401	Traes_2DL_1D912517E.1	4
novel_401	Traes_5AL_8441C6E2B.1	2
novel_401	Traes_6DL_74A1793E2.1	4
novel_402	Traes_1AL_93733EE4C.1	2
novel_402	Traes_1AL_BFC1FF7AE.1	4
novel_402	Traes_1AL_BFC1FF7AE.1	2
novel_402	Traes_1BL_58379F3C5.1	2
novel_402	Traes_1DL_064561B93.1	4
novel_402	Traes_1DL_88F098467.2	2
novel_402	Traes_2DL_33F39DFAA.2	4	predicted protein [Hordeum vulgare subsp. vulgare]	gibberellin 20-oxidase [EC:1.14.11.12]
novel_402	Traes_2DS_EF73BF3F9.1	4
novel_402	Traes_4AL_63F62F96F.1	4
novel_402	Traes_4AL_99A941299.1	4
novel_402	Traes_4AS_365CB9111.1	2
novel_402	Traes_4BL_56CAC194E.1	2
novel_402	Traes_4BL_ECD20BE67.1	4
novel_402	Traes_4DL_473AB3B08.1	2
novel_402	Traes_4DL_DBA53B48C.1	2
novel_402	Traes_4DL_F6ADA799C.1	4
novel_402	Traes_4DL_FAD69A3B1.1	4
novel_402	Traes_6AL_0D87EEADF.1	2
novel_402	Traes_6BL_E2B3DD0D5.1	4
novel_402	Traes_7DL_F1E54193E1.1	4
novel_402	TRAES3BF093600160CFD_t1	4
novel_410	Traes_2AL_5C892C221.1	4
novel_410	Traes_2BL_453EDDB30.1	4
novel_410	Traes_2BL_928B24961.1	4
novel_410	Traes_2DL_B4C9A5695.1	4
novel_410	Traes_2DS_DD8E15366.1	4
novel_410	Traes_4BL_6B4FFC0A8.1	4
novel_410	Traes_4DL_916662691.2	4
novel_410	Traes_5BS_E431D5D9D.1	2	methionine synthase 1 enzyme [Hordeum vulgare subsp. vulgare]	5-methyltetrahydropteroyltriglutamate--homocysteine methyltransferase [EC:2.1.1.14]
novel_410	Traes_5DS_1BD5492E6.1	2	methionine synthase 1 enzyme [Hordeum vulgare subsp. vulgare]	5-methyltetrahydropteroyltriglutamate--homocysteine methyltransferase [EC:2.1.1.14]
novel_418	Traes_2DS_BC2F3ABA8.1	4
novel_421	Traes_1AS_CA46BAAFF.2	4	predicted protein [Hordeum vulgare subsp. vulgare]	alpha-mannosidase [EC:3.2.1.24]
novel_5	Traes_4BS_C991EEFCA.2	4	aPHC domain-containing protein [Triticum aestivum]	dihydroceramidase [EC:3.5.1.-]
novel_5	Traes_6BL_4E302BCAC.1	4
novel_52	Traes_1BS_2B06BFFD4.1	4
novel_52	Traes_1DS_8E0E607C8.1	2
novel_52	Traes_2AL_3590EA0E01.2	2
novel_52	Traes_2AL_79FAAA6E1.2	2
novel_52	Traes_2AL_F56A10D11.1	4
novel_52	Traes_2BL_CCBE0F2411.2	4
novel_52	Traes_2DL_6E8DD862E.1	4
novel_52	Traes_2DL_8D010DF80.2	2
novel_52	Traes_3AL_023D220FA.1	4
novel_52	Traes_3AL_023D220FA.1	4
novel_52	Traes_3DL_ACBCC15F9.1	4
novel_52	Traes_3DL_ACBCC15F9.1	4
novel_52	Traes_4AL_3D689F240.1	4
novel_52	Traes_4AL_77FA77D61.1	2
novel_52	Traes_4AS_5EEEFCF63.1	2
novel_52	Traes_4BS_4B6321DD91.1	2
novel_52	Traes_4DL_EAF90696F.1	2
novel_52	Traes_4DS_AD829B4BA.1	2
novel_52	Traes_5AL_106BEC5D4.1	4
novel_52	Traes_5AS_D516C8F17.1	4
novel_52	Traes_5BL_159685EF1.1	2
novel_52	Traes_5DL_22AD7AFC5.1	2
novel_52	Traes_5DL_2E4A2A3FD.1	4
novel_52	Traes_5DL_FF887E6F8.1	4	predicted protein [Hordeum vulgare subsp. vulgare]	--
novel_52	Traes_5DL_FF887E6F8.1	4	predicted protein [Hordeum vulgare subsp. vulgare]	--
novel_52	Traes_5DL_FF887E6F8.1	4	predicted protein [Hordeum vulgare subsp. vulgare]	--
novel_52	Traes_5DL_FF887E6F8.1	4	predicted protein [Hordeum vulgare subsp. vulgare]	--
novel_53	Traes_2DL_18565F2DD.2	2
novel_65	Traes_2AL_45601830C.1	4	predicted protein [Hordeum vulgare subsp. vulgare]	nucleolin
novel_65	Traes_2AL_45601830C.1	4	predicted protein [Hordeum vulgare subsp. vulgare]	nucleolin
novel_65	Traes_4AS_024E8FAF4.1	4
novel_65	Traes_4BL_03EF0DD06.2	4	predicted protein [Hordeum vulgare subsp. vulgare]	ATP-dependent RNA helicase DDX46/PRP5 [EC:3.6.4.13]
novel_68	Traes_2AS_250CE1375.1	4
novel_68	Traes_2BL_60B4F6818.1	2
novel_68	Traes_2DL_82F691792.1	2
novel_68	Traes_2DS_AF9289354.1	4
novel_68	Traes_4DL_7ED8B1347.2	1
novel_68	Traes_5BL_4AC6A86C7.1	4	TPA: hypothetical protein ZEAMMB73_312604, partial [Zea mays]	ubiquinol-cytochrome c reductase subunit 9
novel_68	Traes_5BL_8FFD203BD.1	4	Os09g0420800 [Oryza sativa Japonica Group] >gi|302393765|sp|P0C030.2|RUB1_ORYSJ RecName: Full=Ubiquitin-NEDD8-like protein RUB1; Contains: RecName: Full=Ubiquitin; Contains: RecName: Full=NEDD8-like protein RUB1; AltName: Full=OsRUB1; AltName: Full=Ubiquitin-related protein 1; Flags: Precursor >gi|50725971|dbj|BAD33498.1| polyubiquitin 2 [Oryza sativa Japonica Group] >gi|50726105|dbj|BAD33626.1| …	ubiquitin C
novel_68	Traes_5BS_1DCDBA9A0.1	4
novel_68	Traes_6BL_E6ECAAF0B.1	4
novel_68	Traes_6DL_01CB4256D.2	4
novel_68	Traes_6DL_A55F7CDDF.2	4
novel_68	Traes_6DL_A55F7CDDF.2	4
novel_68	Traes_7AL_72CCA493A.1	2
novel_68	Traes_7AS_64449CE5F.1	4
novel_68	TRAES3BF006700020CFD_t1	4
novel_74	Traes_7AS_84409CD21.1	4
novel_83	Traes_1AL_0753233FD.1	2
novel_83	Traes_1BL_B65CA46C7.2	2
novel_83	Traes_1DL_69D4A3E8B.1	2
novel_84	Traes_1BL_63019C378.1	4
novel_84	Traes_1BL_63019C378.1	4
novel_84	Traes_1BL_63019C378.1	1
novel_84	Traes_1BL_63019C378.1	1
novel_84	Traes_1BL_63019C378.1	4
novel_84	Traes_2AL_AA7B368D3.1	4	predicted protein [Hordeum vulgare subsp. vulgare]	serine/arginine repetitive matrix protein 1
novel_84	Traes_2AS_EA2D1D1D5.1	2
novel_84	Traes_2BS_B58B50321.1	4
novel_84	Traes_4AL_81AC819EF.1	4
novel_84	Traes_4DL_1B5936DB4.1	4	predicted protein [Hordeum vulgare subsp. vulgare]	phospholipase D [EC:3.1.4.4]
novel_84	Traes_6DS_EAB8901AD.1	4
novel_84	Traes_7AL_9E45828B0.1	4
novel_84	Traes_7DL_6B4FA59C6.1	4
novel_84	Traes_7DS_E584B3C57.1	4
novel_84	TRAES3BF128500100CFD_t1	4
novel_9	Traes_2AL_065CDBD34.1	3	Chain v, Localization Of The Large Subunit Ribosomal Proteins Into A 5.5 A Cryo-Em Map Of Triticum Aestivum Translating 80s Ribosome >gi|315113292|pdb|3IZR|WW Chain w, Localization Of The Large Subunit Ribosomal Proteins Into A 5.5 A Cryo-Em Map Of Triticum Aestivum Translating 80s Ribosome	large subunit ribosomal protein LP2
novel_9	Traes_2AL_065CDBD34.1	4	Chain v, Localization Of The Large Subunit Ribosomal Proteins Into A 5.5 A Cryo-Em Map Of Triticum Aestivum Translating 80s Ribosome >gi|315113292|pdb|3IZR|WW Chain w, Localization Of The Large Subunit Ribosomal Proteins Into A 5.5 A Cryo-Em Map Of Triticum Aestivum Translating 80s Ribosome	large subunit ribosomal protein LP2
novel_9	Traes_2AL_065CDBD34.1	2	Chain v, Localization Of The Large Subunit Ribosomal Proteins Into A 5.5 A Cryo-Em Map Of Triticum Aestivum Translating 80s Ribosome >gi|315113292|pdb|3IZR|WW Chain w, Localization Of The Large Subunit Ribosomal Proteins Into A 5.5 A Cryo-Em Map Of Triticum Aestivum Translating 80s Ribosome	large subunit ribosomal protein LP2
novel_9	Traes_2AL_065CDBD34.1	3	Chain v, Localization Of The Large Subunit Ribosomal Proteins Into A 5.5 A Cryo-Em Map Of Triticum Aestivum Translating 80s Ribosome >gi|315113292|pdb|3IZR|WW Chain w, Localization Of The Large Subunit Ribosomal Proteins Into A 5.5 A Cryo-Em Map Of Triticum Aestivum Translating 80s Ribosome	large subunit ribosomal protein LP2
novel_9	Traes_2AL_065CDBD34.1	4	Chain v, Localization Of The Large Subunit Ribosomal Proteins Into A 5.5 A Cryo-Em Map Of Triticum Aestivum Translating 80s Ribosome >gi|315113292|pdb|3IZR|WW Chain w, Localization Of The Large Subunit Ribosomal Proteins Into A 5.5 A Cryo-Em Map Of Triticum Aestivum Translating 80s Ribosome	large subunit ribosomal protein LP2
novel_9	Traes_2AL_065CDBD34.1	3	Chain v, Localization Of The Large Subunit Ribosomal Proteins Into A 5.5 A Cryo-Em Map Of Triticum Aestivum Translating 80s Ribosome >gi|315113292|pdb|3IZR|WW Chain w, Localization Of The Large Subunit Ribosomal Proteins Into A 5.5 A Cryo-Em Map Of Triticum Aestivum Translating 80s Ribosome	large subunit ribosomal protein LP2
novel_9	Traes_2BL_62EEAC62E.1	3	Chain v, Localization Of The Large Subunit Ribosomal Proteins Into A 5.5 A Cryo-Em Map Of Triticum Aestivum Translating 80s Ribosome >gi|315113292|pdb|3IZR|WW Chain w, Localization Of The Large Subunit Ribosomal Proteins Into A 5.5 A Cryo-Em Map Of Triticum Aestivum Translating 80s Ribosome	large subunit ribosomal protein LP2
novel_9	Traes_2BL_62EEAC62E.1	3	Chain v, Localization Of The Large Subunit Ribosomal Proteins Into A 5.5 A Cryo-Em Map Of Triticum Aestivum Translating 80s Ribosome >gi|315113292|pdb|3IZR|WW Chain w, Localization Of The Large Subunit Ribosomal Proteins Into A 5.5 A Cryo-Em Map Of Triticum Aestivum Translating 80s Ribosome	large subunit ribosomal protein LP2
novel_9	Traes_2BL_62EEAC62E.1	4	Chain v, Localization Of The Large Subunit Ribosomal Proteins Into A 5.5 A Cryo-Em Map Of Triticum Aestivum Translating 80s Ribosome >gi|315113292|pdb|3IZR|WW Chain w, Localization Of The Large Subunit Ribosomal Proteins Into A 5.5 A Cryo-Em Map Of Triticum Aestivum Translating 80s Ribosome	large subunit ribosomal protein LP2
novel_9	Traes_2BL_62EEAC62E.1	3	Chain v, Localization Of The Large Subunit Ribosomal Proteins Into A 5.5 A Cryo-Em Map Of Triticum Aestivum Translating 80s Ribosome >gi|315113292|pdb|3IZR|WW Chain w, Localization Of The Large Subunit Ribosomal Proteins Into A 5.5 A Cryo-Em Map Of Triticum Aestivum Translating 80s Ribosome	large subunit ribosomal protein LP2
novel_9	Traes_2BL_62EEAC62E.1	4	Chain v, Localization Of The Large Subunit Ribosomal Proteins Into A 5.5 A Cryo-Em Map Of Triticum Aestivum Translating 80s Ribosome >gi|315113292|pdb|3IZR|WW Chain w, Localization Of The Large Subunit Ribosomal Proteins Into A 5.5 A Cryo-Em Map Of Triticum Aestivum Translating 80s Ribosome	large subunit ribosomal protein LP2
novel_9	Traes_2BL_62EEAC62E.1	3	Chain v, Localization Of The Large Subunit Ribosomal Proteins Into A 5.5 A Cryo-Em Map Of Triticum Aestivum Translating 80s Ribosome >gi|315113292|pdb|3IZR|WW Chain w, Localization Of The Large Subunit Ribosomal Proteins Into A 5.5 A Cryo-Em Map Of Triticum Aestivum Translating 80s Ribosome	large subunit ribosomal protein LP2
novel_9	Traes_2BL_62EEAC62E.1	4	Chain v, Localization Of The Large Subunit Ribosomal Proteins Into A 5.5 A Cryo-Em Map Of Triticum Aestivum Translating 80s Ribosome >gi|315113292|pdb|3IZR|WW Chain w, Localization Of The Large Subunit Ribosomal Proteins Into A 5.5 A Cryo-Em Map Of Triticum Aestivum Translating 80s Ribosome	large subunit ribosomal protein LP2
novel_9	Traes_2DL_F311FFC60.1	4	Chain v, Localization Of The Large Subunit Ribosomal Proteins Into A 5.5 A Cryo-Em Map Of Triticum Aestivum Translating 80s Ribosome >gi|315113292|pdb|3IZR|WW Chain w, Localization Of The Large Subunit Ribosomal Proteins Into A 5.5 A Cryo-Em Map Of Triticum Aestivum Translating 80s Ribosome	large subunit ribosomal protein LP2
novel_9	Traes_2DL_F311FFC60.1	3	Chain v, Localization Of The Large Subunit Ribosomal Proteins Into A 5.5 A Cryo-Em Map Of Triticum Aestivum Translating 80s Ribosome >gi|315113292|pdb|3IZR|WW Chain w, Localization Of The Large Subunit Ribosomal Proteins Into A 5.5 A Cryo-Em Map Of Triticum Aestivum Translating 80s Ribosome	large subunit ribosomal protein LP2
novel_9	Traes_2DL_F311FFC60.1	2	Chain v, Localization Of The Large Subunit Ribosomal Proteins Into A 5.5 A Cryo-Em Map Of Triticum Aestivum Translating 80s Ribosome >gi|315113292|pdb|3IZR|WW Chain w, Localization Of The Large Subunit Ribosomal Proteins Into A 5.5 A Cryo-Em Map Of Triticum Aestivum Translating 80s Ribosome	large subunit ribosomal protein LP2
novel_9	Traes_2DL_F311FFC60.1	3	Chain v, Localization Of The Large Subunit Ribosomal Proteins Into A 5.5 A Cryo-Em Map Of Triticum Aestivum Translating 80s Ribosome >gi|315113292|pdb|3IZR|WW Chain w, Localization Of The Large Subunit Ribosomal Proteins Into A 5.5 A Cryo-Em Map Of Triticum Aestivum Translating 80s Ribosome	large subunit ribosomal protein LP2
novel_9	Traes_2DL_F311FFC60.1	3	Chain v, Localization Of The Large Subunit Ribosomal Proteins Into A 5.5 A Cryo-Em Map Of Triticum Aestivum Translating 80s Ribosome >gi|315113292|pdb|3IZR|WW Chain w, Localization Of The Large Subunit Ribosomal Proteins Into A 5.5 A Cryo-Em Map Of Triticum Aestivum Translating 80s Ribosome	large subunit ribosomal protein LP2
novel_9	Traes_2DL_F311FFC60.1	4	Chain v, Localization Of The Large Subunit Ribosomal Proteins Into A 5.5 A Cryo-Em Map Of Triticum Aestivum Translating 80s Ribosome >gi|315113292|pdb|3IZR|WW Chain w, Localization Of The Large Subunit Ribosomal Proteins Into A 5.5 A Cryo-Em Map Of Triticum Aestivum Translating 80s Ribosome	large subunit ribosomal protein LP2
novel_9	Traes_6AS_4B4B67337.1	4	serine/threonine protein kinase Stpk-B [Triticum aestivum]	serine/threonine-protein kinase PBS1 [EC:2.7.11.1]
novel_9	Traes_6BS_2996C7AD8.1	4	serine/threonine protein kinase Stpk-B [Triticum aestivum]	serine/threonine-protein kinase PBS1 [EC:2.7.11.1]
tae-miR1120b-3p	Traes_1BL_A81E91163.1	4
tae-miR1120b-3p	Traes_6AS_521062575.1	4	predicted protein [Hordeum vulgare subsp. vulgare]	calnexin
tae-miR1120b-3p	Traes_6AS_521062575.1	3	predicted protein [Hordeum vulgare subsp. vulgare]	calnexin
tae-miR1120b-3p	Traes_6AS_521062575.1	4	predicted protein [Hordeum vulgare subsp. vulgare]	calnexin
tae-miR1120b-3p	Traes_6AS_521062575.1	3	predicted protein [Hordeum vulgare subsp. vulgare]	calnexin
tae-miR1120b-3p	Traes_6AS_521062575.1	4	predicted protein [Hordeum vulgare subsp. vulgare]	calnexin
tae-miR1120b-3p	Traes_6AS_521062575.1	3	predicted protein [Hordeum vulgare subsp. vulgare]	calnexin
tae-miR1120b-3p	Traes_6AS_521062575.1	4	predicted protein [Hordeum vulgare subsp. vulgare]	calnexin
tae-miR1122A	Traes_2AS_53883A4BF.1	4	predicted protein [Hordeum vulgare subsp. vulgare]	[EC:2.7.1.-]
tae-miR1122A	Traes_3DS_03549D097.1	1	respiratory burst oxidase-like protein B2 [Hordeum vulgare subsp. vulgare]	respiratory burst oxidase [EC:1.6.3.- 1.11.1.-]
tae-miR1122A	Traes_3DS_03549D097.1	1	respiratory burst oxidase-like protein B2 [Hordeum vulgare subsp. vulgare]	respiratory burst oxidase [EC:1.6.3.- 1.11.1.-]
tae-miR1122A	Traes_3DS_03549D097.1	4	respiratory burst oxidase-like protein B2 [Hordeum vulgare subsp. vulgare]	respiratory burst oxidase [EC:1.6.3.- 1.11.1.-]
tae-miR1122A	Traes_3DS_03549D097.1	4	respiratory burst oxidase-like protein B2 [Hordeum vulgare subsp. vulgare]	respiratory burst oxidase [EC:1.6.3.- 1.11.1.-]
tae-miR1122A	Traes_4AL_6770A8F27.1	4	PREDICTED: uncharacterized protein LOC100837129 [Brachypodium distachyon]	serine/arginine repetitive matrix protein 2
tae-miR1122A	Traes_4DS_7F093892D.2	4	PREDICTED: uncharacterized protein LOC100837129 [Brachypodium distachyon]	serine/arginine repetitive matrix protein 2
tae-miR1127A	Traes_5DS_8AFCF7D28.1	4	PREDICTED: uncharacterized protein LOC100845478 [Brachypodium distachyon]	--
tae-miR156	Traes_2AL_065CDBD34.1	2	Chain v, Localization Of The Large Subunit Ribosomal Proteins Into A 5.5 A Cryo-Em Map Of Triticum Aestivum Translating 80s Ribosome >gi|315113292|pdb|3IZR|WW Chain w, Localization Of The Large Subunit Ribosomal Proteins Into A 5.5 A Cryo-Em Map Of Triticum Aestivum Translating 80s Ribosome	large subunit ribosomal protein LP2
tae-miR156	Traes_2BL_62EEAC62E.1	3	Chain v, Localization Of The Large Subunit Ribosomal Proteins Into A 5.5 A Cryo-Em Map Of Triticum Aestivum Translating 80s Ribosome >gi|315113292|pdb|3IZR|WW Chain w, Localization Of The Large Subunit Ribosomal Proteins Into A 5.5 A Cryo-Em Map Of Triticum Aestivum Translating 80s Ribosome	large subunit ribosomal protein LP2
tae-miR156	Traes_2DL_F311FFC60.1	3	Chain v, Localization Of The Large Subunit Ribosomal Proteins Into A 5.5 A Cryo-Em Map Of Triticum Aestivum Translating 80s Ribosome >gi|315113292|pdb|3IZR|WW Chain w, Localization Of The Large Subunit Ribosomal Proteins Into A 5.5 A Cryo-Em Map Of Triticum Aestivum Translating 80s Ribosome	large subunit ribosomal protein LP2
tae-miR159A	Traes_2DL_06B9A730B.1	2	hypothetical protein SORBIDRAFT_06g027540 [Sorghum bicolor] >gi|241939646|gb|EES12791.1| hypothetical protein SORBIDRAFT_06g027540 [Sorghum bicolor]	--
tae-miR160	Traes_1AL_B05A0D9BD.1	4	casein kinase II beta [Hordeum vulgare]	casein kinase II subunit beta
tae-miR160	Traes_4AL_BF03B5E09.2	2	predicted protein [Hordeum vulgare subsp. vulgare]	T-complex protein 1 subunit theta
tae-miR160	Traes_4BL_88634CB1B.1	2	predicted protein [Hordeum vulgare subsp. vulgare]	T-complex protein 1 subunit theta
tae-miR171A	Traes_3AL_DABE7199F.2	4	predicted protein [Hordeum vulgare subsp. vulgare]	--
tae-miR395b	Traes_1AL_990E4507E.1	4	predicted protein [Hordeum vulgare subsp. vulgare] >gi|326528393|dbj|BAJ93385.1| predicted protein [Hordeum vulgare subsp. vulgare] >gi|326530420|dbj|BAJ97636.1| predicted protein [Hordeum vulgare subsp. vulgare]	phospholipase D [EC:3.1.4.4]
tae-miR395b	Traes_5AL_9837AA11A.1	2	RecName: Full=Ubiquitin-conjugating enzyme E2 2; AltName: Full=Ubiquitin carrier protein 2; AltName: Full=Ubiquitin-conjugating enzyme E2-16 kDa; AltName: Full=Ubiquitin-protein ligase 2 >gi|170785|gb|AAA34310.1| ubiquitin carrier protein [Triticum aestivum]	ubiquitin-conjugating enzyme E2 A [EC:6.3.2.19]
tae-miR398	Traes_7AL_3AFCA31C5.1	4	predicted protein [Hordeum vulgare subsp. vulgare] >gi|326518933|dbj|BAJ92627.1| predicted protein [Hordeum vulgare subsp. vulgare]	signal recognition particle subunit SRP19
tae-miR398	Traes_7DL_1D7E0206E.1	4	predicted protein [Hordeum vulgare subsp. vulgare] >gi|326518933|dbj|BAJ92627.1| predicted protein [Hordeum vulgare subsp. vulgare]	signal recognition particle subunit SRP19
tae-miR5200	Traes_2AS_630F9C17E.1	4	PREDICTED: ribosome biogenesis protein NSA2 homolog [Brachypodium distachyon]	ribosome biogenesis protein NSA2
tae-miR5200	Traes_2BS_F1274224E.1	4	PREDICTED: ribosome biogenesis protein NSA2 homolog [Brachypodium distachyon]	ribosome biogenesis protein NSA2
tae-miR531	Traes_1DL_35C20BBE9.1	2
tae-miR531	Traes_2DS_BFB4AF796.1	4
tae-miR531	Traes_7DL_8BBC4E8F7.1	4
tae-miR9652-3p	Traes_2AS_38F73A1DF.1	4
tae-miR9652-5p	Traes_3AL_3547EBD0A.1	4
tae-miR9653A-3p	Traes_7AL_07AFCB20D.1	2
tae-miR9653b	Traes_7AS_D51B7852F.1	3
tae-miR9653b	Traes_7BS_CC832C059.1	4
tae-miR9653b	Traes_7BS_CC832C0591.1	4
tae-miR9657A-3p	TRAES3BF022700030CFD_t1	2
tae-miR9657b-5p	Traes_2AL_0D5FBEE5A1.18	4
tae-miR9657C-3p	Traes_1AL_0753233FD.1	2
tae-miR9657C-3p	Traes_1BL_B65CA46C7.2	2
tae-miR9657C-3p	Traes_1DL_69D4A3E8B.1	2
tae-miR9657C-3p	TRAES3BF022700030CFD_t1	2
tae-miR9664-3p	Traes_2DS_171789786.1	4
tae-miR9664-3p	Traes_2DS_7750C7578.1	4	predicted protein [Hordeum vulgare subsp. vulgare]	mitochondrial chaperone BCS1
tae-miR9664-3p	Traes_6AS_E72EA73B9.1	4	predicted protein [Hordeum vulgare subsp. vulgare]	DNA-directed RNA polymerase III subunit RPC2 [EC:2.7.7.6]
tae-miR9666A-3p	Traes_1BS_30F533C7D.1	2
tae-miR9666b-3p	Traes_1BS_30F533C7D.1	2
tae-miR9672A-3p	Traes_5AL_C852E5035.2	4
tae-miR9672A-3p	Traes_5BL_C852E5035.1	4
tae-miR9672A-3p	Traes_5DL_8E6ECEB86.1	4
tae-miR9675-3p	Traes_3AL_74681FFD3.1	4
tae-miR9678-3p	Traes_7DS_497BE805D.1	4	--	--
tae-miR9678-3p	Traes_7DS_497BE805D.1	1	--	--
tae-miR9679-5p	Traes_2BL_2E1918E7F.2	4
tae-miR9781	Traes_3AL_62650CE96.2	4	predicted protein [Hordeum vulgare subsp. vulgare]	--
