# Supplementary material for: Small RNA and degradome sequencing used to elucidate the basis of tolerance to salinity and alkalinity in wheat
Source: BMC Plant Biol. 2018 Sep 15;18:195. doi: 10.1186/s12870-018-1415-1 (PMC6139162; doi:10.1186/s12870-018-1415-1)
Supplement: Supplementary file 17 — Table S10. Pathways significantly enriched under saline or alkaline stress, as determined by KEGG analysis. (XLSX 12 kb) [file 12870_2018_1415_MOESM17_ESM.xlsx]

## Sheet: saline only
Pathway	Pathway ID	#Enzs in Pathway	Enzyme	#Seqs of Enzyme	Seqs
One carbon pool by folate	map00670	1	ec:2.1.2.1 - hydroxymethyltransferase	1	Traes_2AL_44855EDCA.1
Phenylalanine metabolism	map00360	2	ec:4.3.1.24 - ammonia-lyase, ec:4.3.1.25 - ammonia-lyase	1, 1	Traes_2AL_9D78F85E2.1, Traes_2AL_9D78F85E2.1
Sphingolipid metabolism	map00600	1	ec:3.1.3.4 - phosphatase	1	Traes_1BL_A81E91163.1
Phenylpropanoid biosynthesis	map00940	3	ec:1.11.1.7 - lactoperoxidase, ec:4.3.1.24 - ammonia-lyase, ec:4.3.1.25 - ammonia-lyase	2, 1, 1	Traes_2AL_CF07AD4C3.1, Traes_2BL_8A9C739DA.1, Traes_2AL_9D78F85E2.1, Traes_2AL_9D78F85E2.1
Glyoxylate and dicarboxylate metabolism	map00630	3	ec:1.1.3.15 - oxidase, ec:2.1.2.1 - hydroxymethyltransferase, ec:1.1.99.14 - dehydrogenase	1, 1, 1	Traes_2DL_2E941BCE8.1, Traes_2AL_44855EDCA.1, Traes_2DL_2E941BCE8.1
Aminobenzoate degradation	map00627	1	ec:3.1.3.41 - nitrophenyl phosphatase	1	Traes_1BL_A81E91163.1
Pyruvate metabolism	map00620	2	ec:1.1.1.28 - dehydrogenase, ec:1.1.2.4 - dehydrogenase (cytochrome)	1, 1	Traes_2DL_2E941BCE8.1, Traes_2DL_2E941BCE8.1
Oxidative phosphorylation	map00190	1	ec:1.10.2.2 - reductase	1	Traes_5BL_4AC6A86C7.1
Sulfur metabolism	map00920	1	ec:2.5.1.47 - synthase	1	Traes_5AS_EAE5D853B.1
Glycerophospholipid metabolism	map00564	2	ec:3.1.1.4 - A2, ec:3.1.3.4 - phosphatase	1, 1	Traes_6DL_709D2230C.2, Traes_1BL_A81E91163.1
Cyanoamino acid metabolism	map00460	1	ec:2.1.2.1 - hydroxymethyltransferase	1	Traes_2AL_44855EDCA.1
Biosynthesis of antibiotics	map01130	3	ec:1.1.3.15 - oxidase, ec:2.1.2.1 - hydroxymethyltransferase, ec:2.5.1.47 - synthase	1, 1, 1	Traes_2DL_2E941BCE8.1, Traes_2AL_44855EDCA.1, Traes_5AS_EAE5D853B.1
Thiamine metabolism	map00730	1	ec:3.6.1.15 - phosphatase	3	Traes_1BS_30F533C7D.1, Traes_6DL_A55F7CDDF.2, Traes_1DL_A6FE85E09.1
Cysteine and methionine metabolism	map00270	1	ec:2.5.1.47 - synthase	1	Traes_5AS_EAE5D853B.1
alpha-Linolenic acid metabolism	map00592	2	ec:5.3.99.6 - cyclase, ec:3.1.1.4 - A2	1, 1	Traes_6AL_02AE44445.1, Traes_6DL_709D2230C.2
Purine metabolism	map00230	3	ec:3.6.1.3 - adenylpyrophosphatase, ec:3.6.1.15 - phosphatase, ec:2.7.7.6 - RNA polymerase	3, 3, 1	Traes_1BS_30F533C7D.1, Traes_6DL_A55F7CDDF.2, Traes_1DL_A6FE85E09.1, Traes_1BS_30F533C7D.1, Traes_6DL_A55F7CDDF.2, Traes_1DL_A6FE85E09.1, Traes_3AL_3C0F18A5E.2
Glycine, serine and threonine metabolism	map00260	1	ec:2.1.2.1 - hydroxymethyltransferase	1	Traes_2AL_44855EDCA.1
Glycerolipid metabolism	map00561	1	ec:3.1.3.4 - phosphatase	1	Traes_1BL_A81E91163.1
Starch and sucrose metabolism	map00500	1	ec:2.4.1.15 - synthase (UDP-forming)	1	Traes_5DL_7BF5AD398.1
Linoleic acid metabolism	map00591	1	ec:3.1.1.4 - A2	1	Traes_6DL_709D2230C.2
Drug metabolism - other enzymes	map00983	1	ec:3.1.1.1 - ali-esterase	1	Traes_6DL_709D2230C.2
Arachidonic acid metabolism	map00590	1	ec:3.1.1.4 - A2	1	Traes_6DL_709D2230C.2
Ether lipid metabolism	map00565	2	ec:3.1.1.4 - A2, ec:3.1.3.4 - phosphatase	1, 1	Traes_6DL_709D2230C.2, Traes_1BL_A81E91163.1
Methane metabolism	map00680	1	ec:2.1.2.1 - hydroxymethyltransferase	1	Traes_2AL_44855EDCA.1
Pyrimidine metabolism	map00240	1	ec:2.7.7.6 - RNA polymerase	1	Traes_3AL_3C0F18A5E.2

## Sheet: alkaline only
Pathway	Pathway ID	#Enzs in Pathway	Enzyme	#Seqs of Enzyme	Seqs
Phenylalanine metabolism	map00360	1	ec:6.2.1.12 - ligase	2	Traes_2BS_7C174F31D.1, Traes_6DS_B3BD3031B.1
One carbon pool by folate	map00670	2	ec:2.1.1.13 - synthase, ec:2.1.2.1 - hydroxymethyltransferase	2, 1	Traes_5DS_1BD5492E6.1, Traes_5BS_E431D5D9D.1, Traes_2DL_342FDBCBD.1
Metabolism of xenobiotics by cytochrome P450	map00980	1	ec:2.5.1.18 - transferase	2	Traes_4DS_CFAB051C4.2, Traes_4DS_B7F6F6B61.1
Phenylpropanoid biosynthesis	map00940	3	ec:3.2.1.21 - gentiobiase, ec:1.11.1.7 - lactoperoxidase, ec:6.2.1.12 - ligase	1, 2, 2	TRAES3BF127300030CFD_t1, Traes_4DS_CFAB051C4.2, Traes_4DS_B7F6F6B61.1, Traes_2BS_7C174F31D.1, Traes_6DS_B3BD3031B.1
Glyoxylate and dicarboxylate metabolism	map00630	1	ec:2.1.2.1 - hydroxymethyltransferase	1	Traes_2DL_342FDBCBD.1
Glutathione metabolism	map00480	2	ec:1.11.1.9 - peroxidase, ec:2.5.1.18 - transferase	2, 2	Traes_4DS_CFAB051C4.2, Traes_4DS_B7F6F6B61.1, Traes_4DS_CFAB051C4.2, Traes_4DS_B7F6F6B61.1
Pentose and glucuronate interconversions	map00040	1	ec:2.7.1.17 - xylulokinase (phosphorylating)	1	Traes_2BS_B58B50321.1
Terpenoid backbone biosynthesis	map00900	1	ec:2.5.1.29 - diphosphate synthase	1	Traes_2DS_7DCDCE505.1
Ubiquinone and other terpenoid-quinone biosynthesis	map00130	1	ec:6.2.1.12 - ligase	2	Traes_2BS_7C174F31D.1, Traes_6DS_B3BD3031B.1
Butanoate metabolism	map00650	1	ec:1.3.5.1 - dehydrogenase	1	Traes_7BL_8F49CE9D6.2
Oxidative phosphorylation	map00190	3	ec:3.6.1.1 - diphosphatase, ec:3.6.3.6 - ATPase, ec:1.3.5.1 - dehydrogenase	1, 1, 1	TRAES3BF065400050CFD_t1, Traes_2DL_B4C9A5695.1, Traes_7BL_8F49CE9D6.2
Glycerophospholipid metabolism	map00564	1	ec:2.1.1.103 - N-methyltransferase	2	Traes_1DL_C172C96CB.1, Traes_1DL_414420295.1
Cyanoamino acid metabolism	map00460	2	ec:3.2.1.21 - gentiobiase, ec:2.1.2.1 - hydroxymethyltransferase	1, 1	TRAES3BF127300030CFD_t1, Traes_2DL_342FDBCBD.1
Biosynthesis of antibiotics	map01130	3	ec:1.3.5.1 - dehydrogenase, ec:2.1.2.1 - hydroxymethyltransferase, ec:2.5.1.29 - diphosphate synthase	1, 1, 1	Traes_7BL_8F49CE9D6.2, Traes_2DL_342FDBCBD.1, Traes_2DS_7DCDCE505.1
Thiamine metabolism	map00730	1	ec:3.6.1.15 - phosphatase	5	Traes_6DL_FC2D4958C.1, Traes_2DL_B4C9A5695.1, Traes_1DL_1B66F6277.1, Traes_4BL_704315653.1, Traes_3AL_964D4D4CF.1
Selenocompound metabolism	map00450	2	ec:2.1.1.13 - synthase, ec:2.1.1.14 - S-methyltransferase	2, 2	Traes_5DS_1BD5492E6.1, Traes_5BS_E431D5D9D.1, Traes_5DS_1BD5492E6.1, Traes_5BS_E431D5D9D.1
Cysteine and methionine metabolism	map00270	2	ec:2.1.1.13 - synthase, ec:2.1.1.14 - S-methyltransferase	2, 2	Traes_5DS_1BD5492E6.1, Traes_5BS_E431D5D9D.1, Traes_5DS_1BD5492E6.1, Traes_5BS_E431D5D9D.1
Carbon fixation pathways in prokaryotes	map00720	1	ec:1.3.5.1 - dehydrogenase	1	Traes_7BL_8F49CE9D6.2
Purine metabolism	map00230	2	ec:3.6.1.3 - adenylpyrophosphatase, ec:3.6.1.15 - phosphatase	4, 5	Traes_2DL_B4C9A5695.1, Traes_1DL_1B66F6277.1, Traes_4BL_704315653.1, Traes_3AL_964D4D4CF.1, Traes_6DL_FC2D4958C.1, Traes_2DL_B4C9A5695.1, Traes_1DL_1B66F6277.1, Traes_4BL_704315653.1, Traes_3AL_964D4D4CF.1
Glycine, serine and threonine metabolism	map00260	1	ec:2.1.2.1 - hydroxymethyltransferase	1	Traes_2DL_342FDBCBD.1
Starch and sucrose metabolism	map00500	1	ec:3.2.1.21 - gentiobiase	1	TRAES3BF127300030CFD_t1
Arachidonic acid metabolism	map00590	1	ec:1.11.1.9 - peroxidase	2	Traes_4DS_CFAB051C4.2, Traes_4DS_B7F6F6B61.1
Drug metabolism - cytochrome P450	map00982	1	ec:2.5.1.18 - transferase	2	Traes_4DS_CFAB051C4.2, Traes_4DS_B7F6F6B61.1
Methane metabolism	map00680	1	ec:2.1.2.1 - hydroxymethyltransferase	1	Traes_2DL_342FDBCBD.1
Citrate cycle (TCA cycle)	map00020	1	ec:1.3.5.1 - dehydrogenase	1	Traes_7BL_8F49CE9D6.2
