# Supplementary material for: Small RNA and degradome sequencing used to elucidate the basis of tolerance to salinity and alkalinity in wheat
Source: BMC Plant Biol. 2018 Sep 15;18:195. doi: 10.1186/s12870-018-1415-1 (PMC6139162; doi:10.1186/s12870-018-1415-1)
Supplement: Supplementary file 18 — Table S11. The targets in JN177 of the saline and alkaline responsive miRNAs. (XLSX 26 kb) [file 12870_2018_1415_MOESM18_ESM.xlsx]

## Sheet: Alkaline Specific
miRNA	mRNA	Description
novel_110	Traes_5BS_4C0AD2649.1	Acyl carrier chloroplastic
novel_110	Traes_7DS_13C03E37B.1	uncharacterized LOC103627723
novel_110	Traes_6DS_B3BD3031B.1	probable 4-coumarate-- ligase 3
novel_110	TRAES3BF127300030CFD_t1	Beta-glucosidase 5
novel_110	Traes_5AL_EE57871F3.1	kinase-coding resistance partial
novel_110	TRAES3BF117700030CFD_t1	DNA-directed RNA polymerase II subunit RPB1
novel_110	Traes_7AL_B1817743E.1	probable E3 ubiquitin- ligase LOG2
novel_110	Traes_5AS_178DFC4E3.1	Acyl carrier chloroplastic
novel_110	Traes_7BS_E3FB0D026.1	Squamosa promoter-binding 15
novel_110	Traes_4DS_747D5D3CA.1	30S ribosomal chloroplastic
novel_110	Traes_7AL_B1817743E.1
novel_110	Traes_7AL_B1817743E.1
novel_110	Traes_7BL_8F49CE9D6.2	mitochondrial ribosomal partial
novel_19	Traes_2AS_314D667CC.1	60S ribosomal L22-2
novel_19	Traes_6DL_FC2D4958C.1	DNA replication licensing factor MCM5
novel_191	Traes_3AL_964D4D4CF.1	ATP synthase subunit mitochondrial
novel_191	Traes_2AL_A47310DDA.1	ras-related Rab-2-B
novel_191	Traes_3AS_C0CAE774A.2	trichohyalin-like isoform X1
novel_191	Traes_7BL_B99A18675.1	Heterogeneous nuclear ribonucleo 27C
novel_191	Traes_7DL_A027B5961.1	Heterogeneous nuclear ribonucleo 27C
novel_191	Traes_4DL_5B3203039.1	rab3 GTPase-activating catalytic subunit isoform X1
novel_191	Traes_5DS_DEB30669C.1	cationic amino acid transporter vacuolar-like
novel_191	TRAES3BF268900100CFD_t1	unnamed protein product
novel_191	Traes_6DL_F96912A2F.1	vesicle-associated 1-2-like
novel_191	Traes_2DL_D17DCB9CB.1	ras-related Rab-2-B
novel_27	Traes_3DL_0BCEE1050.1	91A partial
novel_27	Traes_7BL_7E8BDC838.1	pathogenesis-related protein 1-like protein
novel_27	Traes_2BS_338B2681F.1	Subtilisin-chymotrypsin inhibitor-2A
novel_27	Traes_4DS_B7F6F6B61.1	microsomal glutathione S-transferase 3
novel_27	Traes_3DL_0BCEE1050.1
novel_27	Traes_1AL_7DDB6D362.1	mitochondrial chaperone BCS1-B
novel_27	Traes_2DS_B1480A165.1	hypothetical protein F775_03132
novel_27	TRAES3BF065400050CFD_t1	soluble inorganic pyrophosphatase-like
novel_27	Traes_1AL_7DDB6D362.1	mitochondrial chaperone BCS1
novel_27	Traes_4AS_1D435396E.2	nascent polypeptide-associated complex subunit alpha 1
novel_27	Traes_2BS_B88CDE912.1	interleukin-1 receptor-associated kinase 4
novel_27	Traes_4DS_CFAB051C4.2	microsomal glutathione S-transferase 3
novel_27	Traes_3DL_0BCEE1050.1
novel_27	TRAES3BF065400050CFD_t1
novel_27	Traes_3DL_0BCEE1050.1
novel_27	Traes_1AL_7DDB6D362.1	mitochondrial chaperone BCS1
novel_27	Traes_3DL_0BCEE1050.1
novel_27	Traes_3DL_0BCEE1050.1
novel_27	Traes_3DL_0BCEE1050.1
novel_305	Traes_1DL_414420295.1	Phosphoethanolamine N-methyltransferase 1
novel_305	Traes_6BL_68CC839DA.1	hypothetical protein F775_31859
novel_305	Traes_1DL_C172C96CB.1	Phosphoethanolamine N-methyltransferase 1
novel_305	Traes_1DL_1B66F6277.1	kinesin KIFC1
novel_314	Traes_2DS_7DCDCE505.1	Geranylgeranyl pyrophosphate chloroplastic
novel_314	Traes_6DL_368664EA1.1	PIP1 partial
novel_314	Traes_7BL_0C386426A.2	NAC domain-containing 78
novel_314	Traes_1DL_0B2F8C935.1	ER lumen retaining receptor
novel_314	Traes_1AL_A0AAAD382.1	LRR receptor-like serine threonine- kinase ERL1
novel_314	Traes_5BL_003ADB279.1	E3 ubiquitin- ligase ATL6-like
novel_314	Traes_4AL_15D992FDB.1	probable ADP-ribosylation factor GTPase-activating AGD9
novel_314	Traes_1BL_F32B62E49.1	GRIP and coiled-coil domain-containing PFC0235w
novel_314	Traes_1AS_6985CB314.1	predicted protein
novel_314	Traes_5BL_003ADB279.1
novel_314	Traes_1AL_A66798759.1	CASP 1D1
novel_314	Traes_2DS_7F18093DD.1	early nodulin 75 precursor
novel_314	Traes_2DS_B3C9C072E.1	Ankyrin repeat nuc-2
novel_314	Traes_5BL_B580E79BC.1	cold acclimation COR413-PM1
novel_314	Traes_7AL_669D4AE47.1	NAC domain-containing 78
novel_314	Traes_1AL_A0AAAD382.1
novel_314	Traes_2AL_36E393772.1	THO complex subunit 4B-like
novel_314	Traes_5DL_0F6643552.1	phosphatidylglycerol phosphatidylinositol transfer DDB_G0282179
novel_314	Traes_1AL_C73885878.2	CUE domain containing expressed
novel_314	Traes_5DL_9321D9143.1	RNA-binding protein with serine-rich domain 1
novel_314	Traes_3AL_9321D26CA.1	chaperone dnaJ 15
novel_314	Traes_5BL_003ADB279.1
novel_314	Traes_2BS_7C174F31D.1	4-coumarate-- ligase 5
novel_314	Traes_5BL_4C14D7D8B.2	hypothetical protein F775_31393
novel_314	Traes_2DL_5DB97AA60.1	E3 ubiquitin- ligase RMA1H1
novel_314	Traes_1AL_A66798759.1
novel_314	Traes_6DS_319D54104.1	probable arabinose 5-phosphate isomerase
novel_314	Traes_1AL_B3737F042.1	uncharacterized membrane At1g06890-like
novel_314	Traes_5BL_003ADB279.1
novel_314	Traes_5DL_E80D1CECC.2	flocculation FLO11-like
novel_314	Traes_5BS_D4E26D603.1	SKIP interacting
novel_314	Traes_2DS_4426C3F2F.1	polyol transporter 5-like
novel_314	Traes_2BS_26EB27B9D.1	hypothetical protein F775_28633
novel_314	Traes_2BL_5AD9EF31F.1	Transcription factor MYB39
novel_314	Traes_3DL_095D89D8B.1	BOLA2
novel_314	Traes_2AL_B01AE830F.1	Transcription factor MYB39
novel_336	Traes_6AS_6618A2CE8.1
novel_336	Traes_6AL_C4F195A0A.1	Dof zinc finger
novel_345	Traes_3B_D3F75F9E9.1	zinc finger ZPR1-like
novel_354	Traes_7AL_419B8BD2B.1	pollen-specific SF21-like
novel_354	Traes_2DL_342FDBCBD.1	serine hydroxymethyltransferase
novel_354	Traes_7AL_419B8BD2B.1
novel_354	Traes_6DS_5AC97594F.1	UDP-glycosyltransferase 73E1-like
novel_354	Traes_4BL_704315653.1	Phospholipid-transporting ATPase 1
novel_354	Traes_5DL_1F0881CE1.1	mini zinc finger 1-like
novel_354	Traes_5BL_6054E8EC9.1	mini zinc finger 1-like
novel_354	Traes_3AL_5EBB7439B.1	basic leucine zipper 61-like
novel_354	Traes_7DL_D282D3A90.1	pollen-specific SF21-like
novel_354	Traes_5BL_2D13CB817.1	serine threonine- kinase SAPK8
novel_354	Traes_1AL_224CA68AF.2	hypothetical protein TRIUR3_11544
novel_354	Traes_7AL_419B8BD2B.1
novel_354	Traes_5BL_114426CC8.2	predicted protein
novel_38	Traes_5DL_61E97BAE5.2	casein kinase II alpha subunit
novel_38	Traes_2BL_F1F282F38.1	uncharacterized LOC103635877
novel_402	Traes_2DS_EF73BF3F9.1	Formin 13
novel_402	Traes_7DL_F1E54193E1.1	exocyst complex component EXO70A1-like
novel_402	Traes_4DL_F6ADA799C.1	homeobox-leucine zipper HOX13-like
novel_402	Traes_1AL_93733EE4C.1	remorin
novel_402	Traes_1AL_BFC1FF7AE.1	ubiquitin-conjugating enzyme E2 7
novel_402	Traes_4DL_FAD69A3B1.1	somatic embryogenesis related
novel_402	Traes_4AS_365CB9111.1	cell division control 48 homolog E-like
novel_402	Traes_6AL_0D87EEADF.1	phosphate-induced 1
novel_402	TRAES3BF093600160CFD_t1	zinc finger A20 and AN1 domain-containing stress-associated 8-like
novel_402	Traes_4AL_63F62F96F.1	SNAP25 homologous SNAP33-like
novel_402	Traes_6BL_E2B3DD0D5.1	Diphthamide biosynthesis 1
novel_402	Traes_4BL_ECD20BE67.1	homeodomain-leucine zipper transcription factor ipI-1
novel_402	Traes_1BL_58379F3C5.1	remorin
novel_402	Traes_4BL_56CAC194E.1	Cell division cycle 48
novel_402	Traes_1DL_88F098467.2	remorin
novel_402	Traes_1AL_BFC1FF7AE.1
novel_402	Traes_4AL_99A941299.1	homeodomain-leucine zipper transcription factor ipI-1
novel_402	Traes_2DL_33F39DFAA.2	2-oxoglutarate-dependent dioxygenase DAO
novel_402	Traes_1DL_064561B93.1	non-specific lipid-transfer 2-like
novel_402	Traes_4DL_473AB3B08.1	Germin 8-5
novel_402	Traes_4DL_DBA53B48C.1	cell division control 48 homolog E-like
novel_410	Traes_5DS_1BD5492E6.1	5-methyltetrahydropteroyltriglutamate--homocysteine methyltransferase 1
novel_410	Traes_2AL_5C892C221.1	GEM 4
novel_410	Traes_5BS_E431D5D9D.1	5-methyltetrahydropteroyltriglutamate--homocysteine methyltransferase 1
novel_410	Traes_2DS_DD8E15366.1	---NA---
novel_410	Traes_2BL_453EDDB30.1	GEM 4
novel_410	Traes_4BL_6B4FFC0A8.1	Omega-3 fatty acid chloroplastic
novel_410	Traes_2BL_928B24961.1	GEM 4
novel_410	Traes_4DL_916662691.2	hypothetical protein F775_09219
novel_410	Traes_2DL_B4C9A5695.1	plasma membrane ATPase 4
novel_74	Traes_7AS_84409CD21.1	HVA22 a
novel_84	Traes_1BL_63019C378.1
novel_84	Traes_4AL_81AC819EF.1	phosphate partial
novel_84	Traes_2BS_B58B50321.1	Xylulose kinase
novel_84	Traes_2AS_EA2D1D1D5.1	predicted protein
novel_84	Traes_6DS_EAB8901AD.1	hypothetical protein F775_20065
novel_84	Traes_2AL_AA7B368D3.1	serine/arginine repetitive matrix protein 1
novel_84	Traes_7DS_E584B3C57.1	oligosaccharyltransferase complex subunit ostc-like
novel_84	Traes_7AL_9E45828B0.1	MYB DNA-binding domain superfamily
novel_84	Traes_1BL_63019C378.1
novel_84	Traes_4DL_1B5936DB4.1	phospholipase D [EC:3.1.4.4]
novel_84	Traes_1BL_63019C378.1
novel_84	Traes_1BL_63019C378.1
novel_84	TRAES3BF128500100CFD_t1	cold induced -like
novel_84	Traes_1BL_63019C378.1
novel_84	Traes_7DL_6B4FA59C6.1	MYB DNA-binding domain superfamily
tae-miR395b	Traes_5AL_9837AA11A.1	Ubiquitin-conjugating enzyme E2 2
tae-miR395b	Traes_1AL_990E4507E.1	sucrose cleavage -like
tae-miR398	Traes_7DL_1D7E0206E.1	signal recognition particle 19 kDa
tae-miR398	Traes_7AL_3AFCA31C5.1	signal recognition particle 19 kDa
tae-miR9657A-3p	TRAES3BF022700030CFD_t1	secretory carrier membrane

## Sheet: Saline Specific
miRNA	mRNA	Description
novel_112	Traes_2BL_8A9C739DA.1	Peroxidase 47
novel_112	Traes_2AL_CF07AD4C3.1	Peroxidase 47
novel_24	Traes_5AS_9096D818E.1	trafficking particle complex II-specific subunit 130 homolog
novel_24	Traes_2DL_8ECA2FB36.1	GRIP and coiled-coil domain-containing 2
novel_24	Traes_2AL_8BF94C3FC1.1	GRIP and coiled-coil domain-containing 2
novel_24	Traes_5AS_D02254F91.2	stress-associated endoplasmic reticulum 2
novel_24	Traes_2AL_8BF94C3FC.1	GRIP and coiled-coil domain-containing 2
novel_24	Traes_6BL_22FFB1374.1	CMP-sialic acid transporter 5
novel_24	Traes_1DL_A6FE85E09.1	ABC transporter A family member 7-like
novel_24	Traes_3AL_3C0F18A5E.2	DNA-directed RNA polymerases II and IV subunit 5A
novel_24	Traes_2BL_B13DBA505.1	GRIP and coiled-coil domain-containing 2
novel_246	Traes_2BS_165B1ABD7.1	probable calcium-binding CML13
novel_246	Traes_5DS_CA7EFFF42.1	probable polyamine transporter At3g19553
novel_246	Traes_6DL_832F492CB.2	hypothetical protein TRIUR3_21078
novel_246	Traes_2DL_872E194C2.2	histone acetyltransferase KAT6B-like
novel_246	Traes_2AL_5B6D378D4.1	histone acetyltransferase KAT6B-like
novel_246	Traes_7DL_3CE000E38.1	bZIP transcription factor 60
novel_246	Traes_2BL_78139C29C.2	histone acetyltransferase KAT6B-like
novel_246	Traes_6BL_0EBB7C768.1	hypothetical protein TRIUR3_21078
novel_246	Traes_2DL_339870EAD.1	serine threonine- kinase yakA
novel_246	Traes_5DL_4186C5347.1	TIFY 10A
novel_246	Traes_7AL_25850F96F.1	bZIP transcription factor 60
novel_246	TRAES3BF075900020CFD_t1	WD-40 repeat-containing MSI4
novel_246	Traes_6AL_D7128393B.1	hypothetical protein TRIUR3_21078
novel_312	Traes_5DL_9E6F66306.2	photosystem II 47 kDa (chloroplast)
novel_312	Traes_2AS_09E707C65.2	receptor kinase At4g00960
novel_312	Traes_6AL_F9FAA8B09.1	ran-binding 10-like
novel_312	Traes_7DS_4CE73687A.1	GDSL esterase lipase
novel_312	Traes_5DL_7BF5AD398.1	Alpha,alpha-trehalose-phosphate synthase [UDP-forming] 6
novel_390	Traes_1BS_3A4BE64C7.6	E3 ubiquitin- ligase RING1-like
novel_390	Traes_2BL_1E048C314.1	coiled-coil domain-containing 124
novel_390	Traes_1AL_7FE24229E.2	KRI1 homolog
novel_390	Traes_5AS_EAE5D853B.1	Cysteine synthase
novel_390	Traes_4AS_690253587.1	hypothetical protein F775_31935
novel_390	Traes_6DS_DEB6089AF.3	Mitochondrial inner membrane protease subunit 1
novel_390	Traes_4DL_4448E934B1.1	Blue copper
novel_390	Traes_4AL_B98797B11.1	cell number regulator 10
novel_390	Traes_4DL_4448E934B1.1
novel_390	Traes_4AL_B98797B11.1
novel_390	Traes_6AL_62A161E0F.2	KH domain-containing At5g56140-like
novel_390	TRAES3BF164100020CFD_t1	mediator of RNA polymerase II transcription subunit 9-like
novel_390	Traes_5DL_0F6643552.1	phosphatidylglycerol phosphatidylinositol transfer DDB_G0282179
novel_390	Traes_1AL_9D6B86169.1	Nicotianamine aminotransferase A
novel_390	Traes_6DS_DEB6089AF.3
novel_390	Traes_1AL_B15921488.1	Chaperonin CPN60- mitochondrial
novel_390	Traes_4AS_37774211F.2	predicted protein
novel_390	Traes_6DL_709D2230C.2	probable phospholipase A2 homolog 1
novel_390	Traes_4DL_E36DAA2A0.1	60S ribosomal L18
novel_390	Traes_6AS_BBAFF4FEC.1	F-box kelch-repeat OR23
novel_390	Traes_4DL_4448E934B1.1
novel_390	Traes_2BL_A59C00F48.1	succinate dehydrogenase subunit mitochondrial
novel_390	Traes_4AL_B98797B11.1
novel_390	Traes_1AL_A670FC1B3.1	USP family
novel_390	Traes_3DS_35CFD7CDA.1	cysteine protease partial
novel_390	Traes_7AL_CEA9B770B.2	aquaporin TIP2-2
novel_390	Traes_1BL_2DD49933B.2	methionine aminopeptidase 1A
novel_390	Traes_1AL_9D6B86169.1
novel_390	Traes_1BS_3A4BE64C7.6
novel_390	Traes_2DL_8CE2F9147.1	coiled-coil domain-containing 124
novel_390	Traes_4AL_5D644DE5A.1	cell number regulator 10
novel_390	Traes_6AL_80147B357.1	lysM domain receptor-like kinase 4
novel_390	Traes_7DS_14906EE5A.1	stress-associated endoplasmic reticulum 2
novel_390	Traes_1AL_9D6B86169.1
novel_390	Traes_2DL_B9B3770C9.1	eukaryotic translation initiation factor 4B
novel_390	Traes_7DL_4CE2DE5EB.2	---NA---
novel_390	Traes_1DL_8A9B1F5EC.1	glycosyltransferase AGO61
novel_390	Traes_4AL_B98797B11.1
novel_390	Traes_7BL_FC4603734.1
novel_390	Traes_4AS_147020D73.1	serine threonine- kinase At5g01020-like
novel_390	Traes_4DL_4448E934B1.1	60S ribosomal L18
novel_390	Traes_6AL_116E0BA24.1	NBR1 homolog
novel_390	Traes_6AL_02AE44445.1	allene oxide cyclase 4
novel_390	Traes_4DL_F6BFBB9D9.2	hypothetical protein F775_31935
novel_390	Traes_5BL_8BCE2D83D.1	Transmembrane 87A
novel_390	Traes_4DL_EDF35BB82.1	predicted protein
novel_390	Traes_1AL_F1652A014.2	methionine aminopeptidase 1A
novel_390	Traes_5AL_BF3D7E764.1	TPA: tify domain CCT motif transcription factor family
novel_390	Traes_7BS_C5F56303F.1	laccase-9
novel_390	Traes_4AL_5D644DE5A.1
novel_390	Traes_5BL_775E720CC.4	histone H1-like
novel_390	Traes_4DS_2DD6AA827.2	phytanoyl- dioxygenase 2 isoform X1
novel_390	Traes_2BS_EF12AFEA2.1	TVP38 TMEM64 family membrane slr0305
novel_390	Traes_4DL_4448E934B1.1
novel_390	Traes_6DS_69635719D.1	probable F-box At4g22030
novel_390	Traes_4AL_B98797B11.1
novel_390	Traes_4AL_B98797B11.1
novel_390	Traes_4DL_A24881480.1	Early nodulin 1
novel_390	Traes_2AL_44855EDCA.1	serine hydroxymethyltransferase
novel_390	Traes_6AS_1912751AF.1	NRT1 PTR FAMILY -like
novel_390	Traes_2DS_E754729E5.1	leucine-rich repeat extensin 6
novel_390	Traes_4AL_B98797B11.1
novel_390	Traes_6AS_90F08A231.3	---NA---
novel_390	Traes_6DS_AE311967F1.2	probable F-box At4g22030
novel_390	Traes_7AL_C6ECA121F.1	probable receptor kinase At5g47070
novel_390	Traes_5BS_4DFDF833A.1	hypothetical protein TRIUR3_17055
novel_390	Traes_2DL_2E941BCE8.1	D-lactate dehydrogenase [cytochrome] mitochondrial
novel_390	Traes_2AL_3590EA0E01.2	hypothetical protein TRIUR3_28225
novel_390	Traes_6DL_43DD1C504.2	50S ribosomal chloroplastic
novel_390	Traes_4DL_5377C84F4.1	thaumatin 1 precursor
novel_390	Traes_2AL_9D78F85E2.1	Phenylalanine ammonia-lyase
novel_390	Traes_6DS_DEB6089AF.3
novel_390	Traes_2AL_3590EA0E01.2
novel_390	Traes_1AL_458638D61.2	predicted protein, partial
novel_390	Traes_4DL_4448E934B1.1
novel_390	Traes_2BL_DA4247FC2.1	Universal stress A
novel_390	Traes_5DL_F7BC0DED7.1	CCG-binding 1
novel_390	Traes_6DS_DEB6089AF.3
novel_390	Traes_7DL_83ECC6390.2	U-box domain-containing 8
novel_390	Traes_4AL_C30406196.2	phytanoyl- dioxygenase 2 isoform X1
novel_390	Traes_7DL_9019A28FC.1	kelch repeat-containing At3g27220
novel_390	Traes_4DL_B1CE68D39.3	tubulin-folding cofactor C
novel_418	Traes_2DS_BC2F3ABA8.1	NBS-LRR class disease resistance partial
novel_68	Traes_6DL_A55F7CDDF.2	predicted protein, partial
novel_68	Traes_4DL_7ED8B1347.2	Casein kinase I isoform delta
novel_68	Traes_7AL_72CCA493A.1	L-gulonolactone oxidase
novel_68	Traes_2AS_250CE1375.1	Zinc- peroxisomal
novel_68	TRAES3BF006700020CFD_t1	F-box domain containing expressed
novel_68	Traes_2BL_60B4F6818.1	isocitrate dehydrogenase [NADP]-like
novel_68	Traes_7AS_64449CE5F.1	auxin-repressed kDa
novel_68	Traes_6DL_01CB4256D.2	predicted protein
novel_68	Traes_2DS_AF9289354.1	Zinc- peroxisomal
novel_68	Traes_6DL_A55F7CDDF.2
novel_68	Traes_5BL_8FFD203BD.1	ubiquitin-NEDD8 RUB2
novel_68	Traes_5BL_4AC6A86C7.1	Cytochrome b-c1 complex subunit 9
novel_68	Traes_6BL_E6ECAAF0B.1	predicted protein
novel_68	Traes_2DL_82F691792.1	isocitrate dehydrogenase [NADP]-like
novel_68	Traes_5BS_1DCDBA9A0.1	OBERON isoform X1
novel_83	Traes_1DL_69D4A3E8B.1	Proliferation-associated 2G4
novel_83	Traes_1BL_B65CA46C7.2	Proliferation-associated 2G4
novel_83	Traes_1AL_0753233FD.1	ERBB-3 BINDING PROTEIN 1
tae-miR1120b-3p	Traes_6AS_521062575.1	calnexin homolog
tae-miR1120b-3p	Traes_6AS_521062575.1
tae-miR1120b-3p	Traes_6AS_521062575.1
tae-miR1120b-3p	Traes_6AS_521062575.1
tae-miR1120b-3p	Traes_6AS_521062575.1
tae-miR1120b-3p	Traes_1BL_A81E91163.1	phosphatidate phosphatase PAH1 isoform X1
tae-miR1120b-3p	Traes_6AS_521062575.1
tae-miR1120b-3p	Traes_6AS_521062575.1
tae-miR1127A	Traes_5DS_8AFCF7D28.1	probable phosphoinositide phosphatase SAC9
tae-miR9666A-3p	Traes_1BS_30F533C7D.1	vacuolar ATP synthase 16 kDa proteolipid subunit
tae-miR9666b-3p	Traes_1BS_30F533C7D.1
tae-miR9672A-3p	Traes_5DL_8E6ECEB86.1	ubiquitin 5
tae-miR9672A-3p	Traes_5AL_C852E5035.2	ubiquitin 5
tae-miR9672A-3p	Traes_5BL_C852E5035.1	ubiquitin 5

## Sheet: Saline and Alkaline Responsive
miRNA	mRNA	Description
novel_139	Traes_4BS_304E73D69.2	serine arginine-rich SC35-like splicing factor SCL30
novel_139	TRAES3BF007000040CFD_t1	Disease resistance RPP13
novel_139	Traes_4BS_304E73D69.2
novel_139	TRAES3BF007100040CFD_t1	Disease resistance RPP13
novel_139	Traes_3DS_C894F7EF1.1	GTP-binding YPTM2
novel_139	Traes_7DS_878E5175A.2	hypothetical protein F775_32197
novel_139	Traes_3DL_6DC2C7F12.2	disease resistance RPP13 3
novel_139	Traes_6BL_EAB9D6190.1	Proliferating cell nuclear antigen
novel_139	Traes_4BL_DC4681BD8.1	ubiquitin-conjugating enzyme E2 32
novel_139	Traes_4BL_906CE3FD5.2	polyadenylate-binding -interacting 7-like isoform X1
novel_139	Traes_7AS_CF2E9C0EC.1	hypothetical protein TRIUR3_15242
novel_139	Traes_7BS_23C12D407.2	hypothetical protein TRIUR3_15242
novel_141	Traes_4AS_7220D33B3.2	PHR1-LIKE 1-like
novel_17	Traes_5AL_D01E0C753.1	ferritin- chloroplastic
novel_17	Traes_5BL_A2C97A02D.3	PHR1-LIKE 1-like
novel_17	Traes_7AL_C142F05C9.1	mediator of RNA polymerase II transcription subunit 36a-like
novel_17	Traes_7DL_86B4ED180.1	receptor kinase-like
novel_17	Traes_5AL_D01E0C753.1	ferritin 1B
novel_17	Traes_5AL_EE660FD9A.1	ABC transporter G family member 11
novel_17	Traes_7AS_FF4DD0CAF.2	long chain acyl- synthetase 4
novel_17	Traes_7AS_CFBD7725E.2	glycosyltransferase AER61
novel_17	Traes_5AL_D01E0C753.1	ferritin 1B
novel_17	Traes_5AL_D01E0C753.1	ferritin 1B
novel_17	Traes_7AS_4844916A8.1	dynamin-2A-like
novel_17	Traes_5AL_D01E0C753.1	ferritin 1B
novel_182	Traes_4DL_C2FE9C3EB.1	hypothetical protein TRIUR3_23590
novel_182	Traes_6AS_D9CFC4A66.1	lactoylglutathione lyase
novel_182	Traes_7DS_14906EE5A.1	stress-associated endoplasmic reticulum 2
novel_187	Traes_2BS_96EE1EBC0.1	Subtilisin-like protease
novel_190	Traes_2BL_C24B5833B.2	26S proteasome non-ATPase regulatory subunit 1 homolog A-like
novel_190	Traes_7AS_6FE3BE65D.1	60S ribosomal L31
novel_190	Traes_2DS_B81752301.2	probable nucleolar 5-2
novel_190	Traes_6AL_DCF8DEB5B.1	Translocation SEC62
novel_190	Traes_1AL_89DDB4243.1	mitogen-activated kinase 4
novel_190	Traes_7AL_7845D1536.2	predicted protein
novel_190	Traes_7AL_7845D1536.2
novel_190	Traes_7AL_7845D1536.2
novel_190	Traes_5AL_6DA3E0A67.1	serine threonine- kinase D6PK-like
novel_190	Traes_1BL_1B9EB3752.1	predicted protein
novel_190	Traes_1BL_282ACB9CF.2	probable nucleolar 5-2
novel_190	Traes_7AL_7845D1536.2
novel_190	Traes_2BL_ADA6BB6B2.1	SNF1-related kinase regulatory subunit gamma-1
novel_190	Traes_2AL_CC403D182.1	myb-related Zm1-like
novel_190	Traes_2AL_F114811F4.1	SNF1-related kinase regulatory subunit gamma-1
novel_190	Traes_7AL_7845D1536.2
novel_190	Traes_2DS_D014BDCA2.1	Pectinesterase QRT1
novel_190	Traes_2DL_FFFBA4D42.2	SNF1-related kinase regulatory subunit gamma-1
novel_190	Traes_6DL_C3C1D4F54.1	Succinyl- ligase [ADP-forming] subunit mitochondrial
novel_190	Traes_4DS_2A5B4C4C4.1	transcription factor MYB108-like
novel_190	Traes_2AL_0ADBF3D27.1	Thioredoxin H-type
novel_190	TRAES3BF168900010CFD_t1	cold-shock
novel_190	Traes_2DL_7799F1F75.1	Beta-D-xylosidase 4
novel_190	Traes_2BL_34A0848F2.1	myb-related Zm1-like
novel_190	Traes_6AS_13B35201B.1	Histone
novel_190	Traes_7AL_7845D1536.2
novel_190	Traes_6BS_8020617A51.1	H2A6_WHEAT ame: Full= ame: Full=wcH2A-3
novel_190	Traes_4DL_D18E9C9F7.1	probable S-acyltransferase 23
novel_190	Traes_1DL_35822D52B.1	non-specific lipid-transfer 2-like
novel_190	Traes_2DL_D39684C41.1	Myb-related Zm1
novel_190	Traes_2AL_10C025D8E.2	26S proteasome non-ATPase regulatory subunit 1 homolog A-like
novel_190	Traes_2DL_1404DAFBD.2	DDRGK domain-containing 1
novel_190	Traes_7DS_2B5A0953A.1	60S ribosomal L31
novel_190	Traes_2BL_9B9195C2E.2	Pyruvate cytosolic isozyme
novel_190	Traes_6AL_055CBC57B.1	Succinyl- ligase [ADP-forming] subunit mitochondrial
novel_190	Traes_6BS_7795E42DB.1	H2A6_WHEAT ame: Full= ame: Full=wcH2A-3
novel_190	Traes_2AS_0F2464DE7.2	probable nucleolar 5-2
novel_205	Traes_2AS_A2BA027FD.1	calcium binding protein 39
novel_205	Traes_2DL_B7F8FFEB9.1	translation initiation factor 5A
novel_205	Traes_6BL_CA8C61BAE.1	NRT1 PTR FAMILY -like
novel_205	Traes_5DL_08E7641941.1	phospholipase D
novel_223	TRAES3BF027100010CFD_t1	Histone acetyltransferase KAT6A
novel_231	Traes_1AS_9D4506E73.2	phosphatidate cytidylyltransferase 1-like
novel_231	Traes_1AS_9D4506E73.2	phosphatidate cytidylyltransferase
novel_234	Traes_2AS_A2BA027FD.1	calcium binding protein， MO25-like protein At5g47540-like
novel_244	Traes_2AS_5CAE6A22E.1	FACT complex subunit SPT16-like，Xaa-Pro aminopeptidase
novel_244	Traes_2AS_5CAE6A22E.1	FACT complex subunit SPT16-like，Xaa-Pro aminopeptidase
novel_262	Traes_5AL_573A5EEC3.1	death domain-associated 6-like isoform X2
novel_265	Traes_7AL_DA344583D.1	NAC domain-containing 94
novel_284	Traes_4DL_42DA368D9.1	Histone H2A
novel_284	Traes_1AL_5FFFBAB47.1	Serine threonine- kinase SAPK4
novel_30	Traes_4BL_6C481AE87.2	O-methyltransferase ZRP4
novel_30	Traes_2AS_35DE62C3A.2	---NA---
novel_30	Traes_4AL_BE2529B7A.1	BSD domain-containing
novel_30	Traes_4DL_003D33B3C.2	O-methyltransferase ZRP4
novel_30	Traes_2AL_45601830C.1	nucleolin
novel_30	Traes_1AL_6EDAE7905.1	ribosomal L35A
novel_30	Traes_4BS_9F6752230.1	Peroxidase 4
novel_30	Traes_1AL_4371A203C.2	ubinuclein-2-like isoform X2
novel_30	Traes_5BL_ECB83C5E2.1	uncharacterized mitochondrial g00660-like
novel_30	Traes_1BL_D73DA0D19.2	60S ribosomal L35a-1
novel_30	Traes_1DL_DBAFFE190.1	isoflavone reductase
novel_30	Traes_4BS_25EE54E71.1	O-methyltransferase ZRP4
novel_300	Traes_5BL_C1D6B6B74.2	probable WRKY transcription factor 57
novel_300	Traes_2AL_2655769B3.1	dynamin-related 3A-like isoform X2
novel_300	Traes_6DL_E4AD5269F.1	high-affinity nitrate transporter-activating -like
novel_300	Traes_5BL_3ED1B0234.2	Peroxidase 4
novel_300	Traes_5BL_078A5DC9C.1	probable indole-3-pyruvate monooxygenase YUCCA10
novel_300	Traes_2BL_406D6F376.2	uncharacterized membrane At1g06890-like
novel_300	Traes_5BL_078A5DC9C1.1	probable indole-3-pyruvate monooxygenase YUCCA10
novel_300	Traes_6DL_28E2300D6.1	high-affinity nitrate transporter-activating -like
novel_300	Traes_2AL_4F7FDE075.2	uncharacterized membrane At1g06890-like
novel_300	Traes_1AS_880371379.2	probable flavin-containing monooxygenase 1
novel_300	Traes_1DS_7D88A5043.1	flavin-containing monooxygenase 1
novel_300	Traes_1BL_C8C5419FE.1	hypothetical protein F775_23866
novel_300	Traes_2DL_25A725EB9.1	uncharacterized membrane At1g06890-like
novel_300	Traes_3AS_9C46547191.2	xylanase partial
novel_307	Traes_7DL_99D814AF3.1	TMV response-related
novel_307	Traes_3AL_0DFD5BC9A.1	pyridoxine 4-dehydrogenase
novel_335	Traes_4AS_024E8FAF4.1	somatic embryogenesis related
novel_341	Traes_4AS_4935EA969.2
novel_341	Traes_6DL_E04FF3886.1	probable pectin methyltransferase QUA2
novel_341	Traes_6BL_AF3D847C7.2	probable pectin methyltransferase QUA2
novel_367	TRAES3BF012800060CFD_t1	symplekin isoform X1
novel_367	Traes_5DL_935C409FC.1	Mitochondrial import inner membrane translocase subunit Tim10
novel_367	Traes_4BL_03EF0DD06.2	ATP-dependent RNA helicase DDX46/PRP5
novel_367	Traes_6BS_3177B0E2D.1	ternary complex factor MIP1-like
novel_367	Traes_4DL_9023F3504.1	MYB DNA-binding domain superfamily
novel_367	Traes_4AS_E4294BADC.1	MYB DNA-binding domain superfamily
novel_367	Traes_3AL_CD031F614.1	Obg-like ATPase 1
novel_367	Traes_6BS_91E2991F0.1	RNA-binding cabeza
novel_367	Traes_4DS_F33F58A71.1	xylanase inhibitor 1-like
novel_367	Traes_5DL_3FF985F30.1	Polyadenylate-binding 2
novel_367	Traes_2AL_8C467DFE2.1	E3 ubiquitin- ligase PUB23-like
novel_367	Traes_6DL_506349BAB.1	hypothetical protein F775_10135
novel_367	Traes_7DL_3CE000E38.1	bZIP transcription factor 60
novel_367	Traes_7BL_AABF91B01.1	calcium-binding CML25 26
novel_367	Traes_6DL_C77B032AA.2	ribosomal S15 containing
novel_367	Traes_4BS_36BB08B75.1	nascent polypeptide-associated complex subunit alpha 1
novel_367	TRAES3BF021900040CFD_t1	Actin cytoskeleton-regulatory complex partial
novel_367	Traes_4AS_5EEEFCF63.1	Eukaryotic translation initiation factor 3 subunit K
novel_367	Traes_4DL_9A51D1EB2.2	heat shock factor 1
novel_367	Traes_7AL_65F481DB9.1	40S ribosomal S13
novel_367	Traes_4AL_C26713B33.2	RING zinc finger domain superfamily
novel_367	Traes_7DL_147B3AD74.2	heterogeneous nuclear ribonucleo R-like
novel_367	Traes_4BL_4D25427CB.2	MYB DNA-binding domain superfamily
novel_367	Traes_2AL_4B6EA8A53.1	O-linked-mannose beta-1,4-N-acetylglucosaminyltransferase 2-like
novel_367	Traes_4DL_3686D7961.1	SR-rich pre-mRNA splicing activator
novel_367	Traes_5DS_DEAAAEFB7.1	hypothetical protein TRIUR3_16196
novel_367	Traes_7DS_2B5A0953A.1	large subunit ribosomal protein L31e
novel_367	Traes_4DL_5377C84F4.1	thaumatin 1 precursor
novel_367	Traes_6DL_A20148997.1	transcription factor GT-3b
novel_367	Traes_4AS_1D435396E.2	nascent polypeptide-associated complex subunit alpha 1
novel_367	Traes_7AS_243EB0988.1	TPA: mtN19
novel_367	Traes_5DL_5B423AA28.2	Tropinone reductase
novel_367	Traes_5DL_1299E23A4.1	60S ribosomal L7a
novel_367	Traes_7AL_25850F96F.1	bZIP transcription factor 60
novel_367	TRAES3BF155200010CFD_t1	Obg-like ATPase 1
novel_367	Traes_5DL_4186C5347.1	TIFY 10A
novel_367	Traes_6BL_6E72E953E1.1	tyrosine- phosphatase
novel_367	Traes_7AS_80FDF64AB.1	glycosyltransferase AGO61
novel_367	Traes_4DL_EAF90696F.1	Eukaryotic translation initiation factor 3 subunit K
novel_367	Traes_5DS_DEAAAEFB7.1
novel_367	Traes_2DL_B6C06C49C.1	AT-hook motif nuclear-localized 23
novel_367	Traes_7AS_28D452616.2	RPM1-interacting 4
novel_367	Traes_6BS_9E57D74AC.1	probable sucrose-phosphate synthase 2
novel_367	Traes_3AL_1382E9D3C.1	metal ion binding
novel_367	Traes_4AL_69E706C59.1	glycoside family 28
novel_367	Traes_2AS_26AD9CDB0.2	---NA---
novel_367	Traes_7DL_62F01AA40.1	40S ribosomal S13
novel_367	Traes_5BL_630B8A0B9.1	Polyadenylate-binding 2
novel_375	Traes_7BL_B70F0F819.1	Lactoylglutathione lyase
novel_375	Traes_3B_E0184FE581.1	Subtilisin-like protease
novel_375	Traes_3B_E0184FE58.1	Subtilisin-like protease
novel_392	Traes_5BL_3A2322B2E.2	probable arginine N-methyltransferase 1
novel_392	Traes_5DL_A3829280B.2	probable arginine N-methyltransferase 1
novel_392	Traes_4DL_EAF90696F.1
novel_392	Traes_4AS_5EEEFCF63.1
novel_421	Traes_1AS_CA46BAAFF.2	Lysosomal alpha-mannosidase
novel_5	Traes_4BS_C991EEFCA.2	Alkaline ceramidase 3
novel_5	Traes_6BL_4E302BCAC.1	RNA-binding Nova-1
novel_53	Traes_2DL_18565F2DD.2	SWI SNF complex subunit SWI3A
novel_65	Traes_4BL_03EF0DD06.2	ATP-dependent RNA helicase DDX46/PRP5
novel_65	Traes_2AL_45601830C.1	nucleolin
novel_65	Traes_4AS_024E8FAF4.1
novel_65	Traes_2AL_45601830C.1	nucleolin
tae-miR1122A	Traes_2AS_53883A4BF.1	Wall-associated receptor kinase 1
tae-miR1122A	Traes_3DS_03549D097.1	respiratory burst oxidase homolog B
tae-miR1122A	Traes_3DS_03549D097.1	respiratory burst oxidase homolog B
tae-miR1122A	Traes_4DS_7F093892D.2	FIP1[V]，serine/arginine repetitive matrix protein 2
tae-miR1122A	Traes_4AL_6770A8F27.1	FIP1[V]，serine/arginine repetitive matrix protein 2
tae-miR1122A	Traes_3DS_03549D097.1	respiratory burst oxidase-like protein B2
tae-miR1122A	Traes_3DS_03549D097.1	respiratory burst oxidase-like protein B2
tae-miR171A	Traes_3AL_DABE7199F.2	glycerophosphodiester phosphodiesterase chloroplastic-like
tae-miR531	Traes_2DS_BFB4AF796.1	EF hand family
tae-miR531	Traes_1DL_35C20BBE9.1	root R-B1-like
tae-miR531	Traes_7DL_8BBC4E8F7.1	disease resistance RPP13 1
tae-miR9652-5p	Traes_3AL_3547EBD0A.1	RNA polymerase-associated RTF1
tae-miR9653b	Traes_7BS_CC832C059.1	Peroxidase 1
tae-miR9653b	Traes_7BS_CC832C0591.1	Peroxidase 1
tae-miR9653b	Traes_7AS_D51B7852F.1	Peroxisomal membrane 11C
tae-miR9664-3p	Traes_2DS_171789786.1	vacuolar sorting-associated 24 homolog 1-like
tae-miR9664-3p	Traes_6AS_E72EA73B9.1	DNA-directed RNA polymerase III subunit 2
tae-miR9664-3p	Traes_2DS_7750C7578.1	mitochondrial chaperone BCS1
