# Supplementary material for: Small RNA and degradome sequencing used to elucidate the basis of tolerance to salinity and alkalinity in wheat
Source: BMC Plant Biol. 2018 Sep 15;18:195. doi: 10.1186/s12870-018-1415-1 (PMC6139162; doi:10.1186/s12870-018-1415-1)
Supplement: Supplementary file 19 — Table S12. The targets of the miRNAs associated with salinity tolerance. (XLSX 13 kb) [file 12870_2018_1415_MOESM19_ESM.xlsx]

## Sheet: Sheet1
miRNA	mRNA	description
novel_141	Traes_4AS_7220D33B3.2	Traes_4AS_7220D33B3.2
novel_271	Traes_4BS_0E2CEEF03.1	P-loop NTPase domain-containing LPA1 homolog
novel_360	Traes_1DL_FB514F75B.1	sugar transporter ERD6-like 4
novel_360	Traes_7AS_21CEEB652.2	sphinganine C4-monooxygenase 1-like
novel_360	Traes_7DS_3B59C7ACB.1	sphinganine C4-monooxygenase 1-like
novel_190	Traes_1AL_89DDB4243.1	26S proteasome non-ATPase regulatory subunit 1 homolog A-like
novel_190	Traes_1BL_1B9EB3752.1	DDRGK domain-containing protein 1
novel_190	Traes_1BL_282ACB9CF.2	myb-related protein Zm1-like
novel_190	Traes_1DL_35822D52B.1	SNF1-related protein kinase regulatory subunit gamma-1
novel_190	Traes_2AL_0ADBF3D27.1	transcription factor MYB108-like
novel_190	Traes_2AL_10C025D8E.2	serine/threonine-protein kinase D6PKL2-like
novel_190	Traes_2AL_CC403D182.1	uncharacterized protein
novel_190	Traes_2AL_F114811F4.1	histone H2A-like
novel_190	Traes_2AS_0F2464DE7.2	histone H2A-like
novel_190	Traes_2BL_34A0848F2.1	uncharacterized protein
novel_190	Traes_2BL_9B9195C2E.2	uncharacterized protein
novel_190	Traes_2BL_ADA6BB6B2.1	uncharacterized protein
novel_190	Traes_2BL_C24B5833B.2	60S ribosomal protein L31
novel_190	Traes_2DL_1404DAFBD.2	non-specific lipid-transfer protein 2-like
novel_190	Traes_2DL_7799F1F75.1	beta-D-xylosidase 4-like
novel_190	Traes_2DL_D39684C41.1	pectinesterase QRT1-like
novel_190	Traes_2DL_FFFBA4D42.2	probable protein S-acyltransferase 23
novel_190	Traes_2DS_B81752301.2	histone H2B.1-like
novel_190	Traes_2DS_D014BDCA2.1
novel_190	Traes_4DL_D18E9C9F7.1	uncharacterized protein
novel_190	Traes_4DS_2A5B4C4C4.1	uncharacterized protein
novel_190	Traes_5AL_6DA3E0A67.1	60S ribosomal protein L22-2-like
novel_190	Traes_6AL_055CBC57B.1	DNA replication licensing factor MCM5
novel_190	Traes_6AL_DCF8DEB5B.1	heat shock protein 81-1
novel_190	Traes_6AS_13B35201B.1	heat shock protein 81-1-like
novel_190	Traes_6BS_7795E42DB.1	transcription factor RF2a-like
novel_190	Traes_6BS_8020617A51.1	heat shock protein 81-1-like
novel_190	Traes_6DL_C3C1D4F54.1	SKP1-like protein 1A
novel_190	Traes_7AL_7845D1536.2	heat shock protein 81-1
novel_190	Traes_7AL_7845D1536.2	actin-2
novel_190	Traes_7AL_7845D1536.2	actin-2
novel_190	Traes_7AL_7845D1536.2	uncharacterized protein
novel_190	Traes_7AL_7845D1536.2	putative serine/threonine-protein kinase
novel_190	Traes_7AL_7845D1536.2	heat shock protein 81-1-like
novel_190	Traes_7AS_6FE3BE65D.1	rac-like GTP-binding protein 3
novel_190	Traes_7DS_2B5A0953A.1	peroxidase 47-like
novel_190	TRAES3BF168900010CFD_t1	peroxidase 47-like
novel_246	Traes_2AL_5B6D378D4.1	FACT complex subunit SPT16，Xaa-Pro aminopeptidase
novel_246	Traes_2BL_78139C29C.2	uncharacterized protein
novel_246	Traes_2BS_165B1ABD7.1	uncharacterized protein
novel_246	Traes_2DL_339870EAD.1	probable calcium-binding protein CML13
novel_246	Traes_2DL_872E194C2.2	uncharacterized protein
novel_246	Traes_5DL_4186C5347.1	uncharacterized protein
novel_246	Traes_5DS_CA7EFFF42.1	protein TIFY 10A
novel_246	Traes_6AL_D7128393B.1	probable polyamine transporter At3g19553
novel_246	Traes_6BL_0EBB7C768.1	uncharacterized protein
novel_246	Traes_6DL_832F492CB.2	uncharacterized protein
novel_246	Traes_7AL_25850F96F.1	uncharacterized protein
novel_246	Traes_7DL_3CE000E38.1	bZIP transcription factor 60
novel_246	TRAES3BF075900020CFD_t1	bZIP transcription factor 60
novel_312	Traes_2AS_09E707C65.2	periaxin-like
novel_312	Traes_5DL_7BF5AD398.1	Cysteine-rich receptor-like protein kinase 26
novel_312	Traes_5DL_9E6F66306.2	alpha,alpha-trehalose-phosphate synthase [UDP-forming] 6-like
novel_312	Traes_6AL_F9FAA8B09.1	PSII 47kDa protein (chloroplast)
novel_312	Traes_7DS_4CE73687A.1	uncharacterized protein
novel_374	Traes_4BS_801D99866.1	probable pectin methyltransferase QUA2
novel_421	Traes_1AS_CA46BAAFF.2	alpha-mannosidase
novel_53	Traes_2DL_18565F2DD.2	SWI/SNF complex subunit SWI3A-like
tae-miR9678-3p	Traes_7DS_497BE805D.1	mitochondrial chaperone BCS1
tae-miR9678-3p	Traes_7DS_497BE805D.1	receptor-like protein kinase ANXUR1
