# Supplementary material for: Small RNA and degradome sequencing used to elucidate the basis of tolerance to salinity and alkalinity in wheat
Source: BMC Plant Biol. 2018 Sep 15;18:195. doi: 10.1186/s12870-018-1415-1 (PMC6139162; doi:10.1186/s12870-018-1415-1)
Supplement: Supplementary file 20 — Table S13. The targets of the miRNAs associated with alkalinity tolerance. (XLSX 12 kb) [file 12870_2018_1415_MOESM20_ESM.xlsx]

## Sheet: Sheet1
miRNA	mRNA	description
novel_209	Traes_3DL_B1E3D279A.1	Glutathione S-transferase 1
tae-miR1122A	Traes_2AS_53883A4BF.1	Wall-associated receptor kinase 1
tae-miR1122A	Traes_3DS_03549D097.1	respiratory burst oxidase-like protein B2
tae-miR1122A	Traes_3DS_03549D097.1	respiratory burst oxidase-like protein B2
tae-miR1122A	Traes_4DS_7F093892D.2	FIP1[V]
tae-miR1122A	Traes_4AL_6770A8F27.1	FIP1[V]
tae-miR1122A	Traes_3DS_03549D097.1	respiratory burst oxidase-like protein B2
tae-miR1122A	Traes_3DS_03549D097.1	respiratory burst oxidase-like protein B2
tae-miR1127A	Traes_5DS_8AFCF7D28.1	probable phosphoinositide phosphatase SAC9
tae-miR171A	Traes_3AL_DABE7199F.2	glycerophosphodiester phosphodiesterase chloroplastic-like
novel_52	Traes_5DL_22AD7AFC5.1	protein YLS9-like
novel_52	Traes_2BL_CCBE0F2411.2	histone H2A.Z-specific chaperone CHZ1
novel_52	Traes_4AS_5EEEFCF63.1	eukaryotic translation initiation factor 3 subunit K
novel_52	Traes_5AL_106BEC5D4.1	40S ribosomal protein S26-like
novel_52	Traes_4BS_4B6321DD91.1	protein YLS9-like
novel_52	Traes_3DL_ACBCC15F9.1	coiled-coil domain-containing protein 94
novel_52	Traes_5DL_FF887E6F8.1	uncharacterized protein
novel_52	Traes_3DL_ACBCC15F9.1	coiled-coil domain-containing protein 94
novel_52	Traes_3AL_023D220FA.1	coiled-coil domain-containing protein 94
novel_52	Traes_2AL_79FAAA6E1.2	NADH dehydrogenase [ubiquinone] 1 alpha subcomplex subunit 2-like
novel_52	Traes_5AS_D516C8F17.1	uncharacterized protein
novel_52	Traes_4AL_77FA77D61.1	protein YLS9-like
novel_52	Traes_4DS_AD829B4BA.1	protein YLS9-like
novel_52	Traes_2AL_F56A10D11.1	histone H2A.Z-specific chaperone CHZ1
novel_52	Traes_2AL_3590EA0E01.2	uncharacterized protein
novel_52	Traes_2DL_6E8DD862E.1	uncharacterized protein
novel_52	Traes_1BS_2B06BFFD4.1	uncharacterized protein
novel_52	Traes_2DL_8D010DF80.2	NADH dehydrogenase [ubiquinone] 1 alpha subcomplex subunit 2-like
novel_52	Traes_1DS_8E0E607C8.1	uncharacterized protein
novel_52	Traes_5DL_FF887E6F8.1	uncharacterized protein
novel_52	Traes_5DL_FF887E6F8.1	uncharacterized protein
novel_52	Traes_5BL_159685EF1.1	protein YLS9-like
novel_52	Traes_3AL_023D220FA.1	coiled-coil domain-containing protein 94
novel_52	Traes_5DL_2E4A2A3FD.1	protein YLS9-like
novel_52	Traes_5DL_FF887E6F8.1	uncharacterized protein
novel_52	Traes_4DL_EAF90696F.1	eukaryotic translation initiation factor 3 subunit K
novel_52	Traes_4AL_3D689F240.1	E3 ubiquitin-protein ligase listerin
tae-miR9666b-3p	Traes_1BS_30F533C7D.1	V-type proton ATPase 16 kDa proteolipid subunit-like
