# Supplementary material for: Small RNA and degradome sequencing used to elucidate the basis of tolerance to salinity and alkalinity in wheat
Source: BMC Plant Biol. 2018 Sep 15;18:195. doi: 10.1186/s12870-018-1415-1 (PMC6139162; doi:10.1186/s12870-018-1415-1)
Supplement: Supplementary file 22 — Table S14. Primer sequences used in the study. (XLSX 12 kb) [file 12870_2018_1415_MOESM22_ESM.xlsx]

## Sheet: Primers
Tamplate	Primer name	Primer sequence	Description
tae-miR1120c	MIR1120C-VF	AAGGAAGTTTAATGGGTCCATAAATAAGAAAGAAC	For cloing pri-tae-miR1120c with MIR1120C-VR in VIGS assay,linked to γ vector by LIC method.
	MIR1120C-VR	AACCACCACCACCGTAGAGAGGAATGTCAGCAAGG	For cloing pri-tae-miR1120c with MIR1120C-VF in VIGS assay,linked to γ vector by LIC method.
	MIR1120C-F	GCTCTAGATGGGTCCATAAATAAGAAAGAAC	For cloing pri-tae-miR1120c with MIR1120C-R in GUS staining assay,linked to pStart vector by XbaⅠ
	MIR1120C-R	CGGGATCCAGAGAGGAATGTCAGCAAGG	For cloing pri-tae-miR1120c with MIR1120C-F in GUS staining assay,linked to pStart vector by BamHⅠ
	miR1120CT-F	CTAGATGTCAAAAACGTTCTTATATTATGGGTGTCAAAAACGACGGAG	For cloing tae-miR1120c target fragment with miR1120CT-R in GUS staining assay,linked to pStart vector by XbaⅠ
	miR1120CT-R	GATCCTCCGTCGTTTTTGACACCCATAATATAAGAACGTTTTTGACAT	For cloing tae-miR1120c target fragment with miR1120CT-F in GUS staining assay,linked to pStart vector by BamHⅠ
	miR1120CT-mF	CTAGATGTCAAAAAGCAACTTATATTATGGGTGTCAAAAACGACGGAG	For cloing tae-miR1120c mutant target fragment with miR1120CT-mR in GUS staining assay,linked to pStart vector by XbaⅠ
	miR1120CT-mR	GATCCTCCGTCGTTTTTGACACCCATAATATAAGTTGCTTTTTGACAT	For cloing tae-miR1120c mutant target fragment with miR1120CT-mF in GUS staining assay,linked to pStart vector by BamHⅠ
tae-miR9664	MIR9664-VF	AAGGAAGTTTAAGAGCCAGAGGTTATCGGGT	For cloing pri-tae-miR9664 with MIR9664-VR in VIGS assay,linked to γ vector by LIC method.
	MIR9664-VR	AACCACCACCACCGTGCGTGGGTGCGTAATCA	For cloing pri-tae-miR9664 with MIR9664-VF in VIGS assay,linked to γ vector by LIC method.
	MIR9664-F	GCTCTAGAGAGCCAGAGGTTATCGGGT	For cloing pri-tae-miR9664 with MIR9664-R in GUS staining assay,linked to pStart vector by XbaⅠ
	MIR9664-R	CGGGATCCGCGTGGGTGCGTAATCA	For cloing pri-tae-miR9664 with MIR9664-F in GUS staining assay,linked to pStart vector by BamHⅠ
	MiR9664T-F	CTAGACCGCGACATCACCTACGACATCGAGGATTGCATCGACGACTCG	For cloing tae-miR9664 target fragment with MIR9664T-R in GUS staining assay,linked to pStart vector by XbaⅠ
	MiR9664T-R	GATCCGAGTCGTCGATGCAATCCTCGATGTCGTAGGTGATGTCGCGGT	For cloing tae-miR9664 target fragment with MIR9664T-F in GUS staining assay,linked to pStart vector by BamHⅠ
	MiR9664T-mF	CTAGACCGCGACATCACCTACGACAAGCTGGATTGCATCGACGACTCG	For cloing tae-miR9664 mutant target fragment with MIR9664T-mR in GUS staining assay,linked to pStart vector by XbaⅠ
	MiR9664T-mR	GATCCGAGTCGTCGATGCAATCCAGCTTGTCGTAGGTGATGTCGCGGT	For cloing tae-miR9664 mutant target fragment with MIR9664T-mF in GUS staining assay,linked to pStart vector by BamHⅠ
novel246	novel246-F	GCTCTAGAAGGGAGATTCAGAATTACGAGG	For cloing pri-novel246 with novel246-R in GUS staining assay,linked to pStart vector by XbaⅠ
	novel246-R	CGGGATCCCGAGGCTGGGTACAAATAGG	For cloing pri-novel246 with novel246-F in GUS staining assay,linked to pStart vector by BamHⅠ
	246targ-F	CTAGAATGGAGGGGAGCGGCAGGCAGGGGAAGGGCGGGGCGCCGGCGG	For cloing novel246 target fragment with 246target-R in GUS staining assay,linked to pStart vector by XbaⅠ
	246targ-R	GATCCCGCCGGCGCCCCGCCCTTCCCCTGCCTGCCGCTCCCCTCCATT	For cloing novel246 target fragment with 246target-F in GUS staining assay,linked to pStart vector by BamHⅠ
	246targ-mF	CTAGAATGGAGGGGAGCGATCAGCAGGGGAAGGGCGGGGCGCCGGCGG	For cloing novel246 mutant target fragment with 246target-mR in GUS staining assay,linked to pStart vector by XbaⅠ
	246targ-mR	GATCCCGCCGGCGCCCCGCCCTTCCCCTGCTGATCGCTCCCCTCCATT	For cloing novel246 mutant target fragment with 246target-mF in GUS staining assay,linked to pStart vector by BamHⅠ
novel27	novel27-F	GCTCTAGAATGGCGACGAGGGCTTC	For cloing pri-novel27 with novel27-R in GUS staining assay,linked to pStart vector by XbaⅠ
	novel27-R	CGGGATCCAACAATTTCCCGGTTCTGATG	For cloing pri-novel27 with novel27-F in GUS staining assay,linked to pStart vector by BamHⅠ
	27targ-F	GCTCTAGAATGTTGGTCCAGAAGATGCC	For cloing novel27 target fragment with 27target-R in GUS staining assay,linked to pStart vector by XbaⅠ
	27targ-R	CGGGATCCAGCGTGGTCTGCCGTGAT	For cloing novel27 target fragment with 27target-F in GUS staining assay,linked to pStart vector by BamHⅠ
	27targ-mF	GCTCTAGAATGTTGGTCCCACCGATGCC	For cloing novel27 mutant target fragment with 27target-R in GUS staining assay,linked to pStart vector by XbaⅠ
novel84	novel84-F	GCTCTAGAtgCTCAATACCAAACGGTGTCCA	For cloing pri-novel84 with novel84-R in GUS staining assay,linked to pStart vector by XbaⅠ
	novel84-R	CGGGATCCGAACTTGCGGCGGCTG	For cloing pri-novel84 with novel84-F in GUS staining assay,linked to pStart vector by BamHⅠ
	84targ-F	GCTCTAGAATGCCGACATTTGTTTTTGTTA	For cloing novel84 target fragment with 84target-R in GUS staining assay,linked to pStart vector by XbaⅠ
	84targ-R	CGGGATCCGTCACGCAGGCTGCTGAG	For cloing novel84 target fragment with 84target-F in GUS staining assay,linked to pStart vector by BamHⅠ
	84targ-mF	GCTCTAGAATGCCGACATTTGTTTTTGTTAATATTGGGGCCACTCCACTTG	For cloing novel84 mutant target fragment with 84target-mR in GUS staining assay,linked to pStart vector by XbaⅠ
	84targ-mR	CGGGATCCGTCACGCAGGCTGCTGAGCTCGACTGGCC	For cloing novel84 mutant target fragment with 84target-mF in GUS staining assay,linked to pStart vector by BamHⅠ
γ vector	BS-32	TGGTCTTCCCTTGGGGGAC	For qRT-PCR of miRNAs over-expression detection in VIGS assay, with MIR1120C-V-qF or MIR9664-V-qF
Tae-miR9664	MIR9664-V-qF	GCTTCAAACTGTTACTGCTCACTTTAG	For qRT-PCR of miR9664 over-expression detection in VIGS assay, with BS32
Tae-miR1120c	MIR1120C-V-qF	AGTCATGCCAAATCATTTTAATAAGC	For qRT-PCR of miR1120c over-expression detection in VIGS assay, with BS32
U6	U6	GCCCCTGCGCAAGGATGA	For qRT-PCR of miRNA in different expression analysis,with miRNA-RF
novel112	novel_112-RF	GTGGATGTCATCGTGGCCGTAT	For qRT-PCR of miRNA in different expression analysis,with U6
novel27	novel_27-RF	GCGGCAGTCTCCTTGGCTAGC	For qRT-PCR of miRNA in different expression analysis,with U6
novel244	novel_244-RF	GCCGTTCTCCTCAAATCACTTCAGT	For qRT-PCR of miRNA in different expression analysis,with U6
novel84	novel_84-RF	GTGCCGGAGAGGGAGCCC	For qRT-PCR of miRNA in different expression analysis,with U6
tae-miR319	tae-miR319F	CCGTTGGACTGAAGGGAGC	For qRT-PCR of miRNA in different expression analysis,with U6
novel255	novel_255-RF	GCCGCTTGTGGAGCAGTAGACTATC	For qRT-PCR of miRNA in different expression analysis,with U6
tae-miR1120c-5p	tae-miR1120c-5pF	CCGGCCTAATATAAGAACGTTTTTGAC	For qRT-PCR of miRNA in different expression analysis,with U6
novel402	novel_402-RF	TCGGCTCGGGGTGGGC	For qRT-PCR of miRNA in different expression analysis,with U6
Tae-miR167a	Tae-miR167a-RF	GCTGAAGCTGCCAGCATGATCTA	For qRT-PCR of miRNA in different expression analysis,with U6
Tae-miR5200	tae-miR5200-RF	CGGCTGTAGATACTCCCTAAGGCTT	For qRT-PCR of miRNA in different expression analysis,with U6
Tae-miR9652-5p	tae-miR9652-RF	GCCGCCTGTTTGTCATTAAGTTTCT	For qRT-PCR of miRNA in different expression analysis,with U6
Tae-miR9664-RF	miR9664-3p	GCTTGCAGTCCTCGATGTCGTAG	For qRT-PCR of miRNA in different expression analysis,with U6
Traes_5BL_3A2322B2E.2	B2E-RF	CGAGGATGTGGTAACTATCTGTGAG	For qRT-PCR of miRNA targets in different expression analysis
	B2E-RR	CCTATTGCCGTTTATGGCGTAT	For qRT-PCR of miRNA targets in different expression analysis
Traes_7BL_7E8BDC838.1	838-RF	CTGAATGGGACGATGATGAGTT	For qRT-PCR of miRNA targets in different expression analysis
	838-RR	GGGCTGTGGCAGTAGACCTT	For qRT-PCR of miRNA targets in different expression analysis
Traes_1BL_A81E91163.1	163-RF	TGATCCACTCTTGCCCAATAAA	For qRT-PCR of miRNA targets in different expression analysis
	163-RR	CATTGCTGGCATCACAAACCT	For qRT-PCR of miRNA targets in different expression analysis
Traes_2DL_18565F2DD.2	2DD-RF	TTTTGGGTGCCTCCTGTTG	For qRT-PCR of miRNA targets in different expression analysis
	2DD-RR	TTTCATCGTCGTCCTCGTCA	For qRT-PCR of miRNA targets in different expression analysis
Traes_2AS_5CAE6A22E.1	22E-RF	CTCCATCCCGTCAACCTCACT	For qRT-PCR of miRNA targets in different expression analysis
	22E-RR	CAGCCACCATCGTCAACAAAC	For qRT-PCR of miRNA targets in different expression analysis
Traes_2AL_CF07AD4C3.1	4C3-RF	TGGACCCGACGCTGGAG	For qRT-PCR of miRNA targets in different expression analysis
	4C3-RR	AAGGCGTTGCTGGTGGC	For qRT-PCR of miRNA targets in different expression analysis
Traes_1BL_63019C378.1	378-RF	GGAACAGACGGAAATCTTTATACCA	For qRT-PCR of miRNA targets in different expression analysis
	378-RR	TCACGCCGGAGCACGAC	For qRT-PCR of miRNA targets in different expression analysis
Traes_2DL_339870EAD.1	EAD-RF	CGCGGACATGCTGGCTAC	For qRT-PCR of miRNA targets in different expression analysis
	EAD-RR	TCAAATGAGGGCAAAGGTGG	For qRT-PCR of miRNA targets in different expression analysis
Traes_2BS_5C64FC44A.2	miR1120CT1-RF	GGCACCTGAATATGTTGTTCGC	For qRT-PCR of miRNA targets in different expression analysis
	miR1120CT1-RR	CGGATTGCTCGGAGTTGTAAGA	For qRT-PCR of miRNA targets in different expression analysis
Traes_7DS_497BE805D.1	05D-RF	AGGCGACCTCCCTTTACCC	For qRT-PCR of miRNA targets in different expression analysis
	05D-RR	TCTTTGGATCTGAAACTTCCATCT	For qRT-PCR of miRNA targets in different expression analysis
Traes_4AS_365CB9111.1	111-RF	ACTCCCACTGCGTCACCCT	For qRT-PCR of miRNA targets in different expression analysis
	111-RR	CCGTCTCATTGGCAACAGC	For qRT-PCR of miRNA targets in different expression analysis
Traes_2BS_5045C640C.2	40C-RF	CTGTCCTCTGGTGGGGAGAT	For qRT-PCR of miRNA targets in different expression analysis
	40C-RR	TTTTCCACGCCATAGAGCCC	For qRT-PCR of miRNA targets in different expression analysis
L25	L25-RF	AATCTGACCCCAAGGCACAG	For qRT-PCR of Tobacco reference L25
	L25-RR	ACGAGGGTACTTGGGGTTTC	For qRT-PCR of Tobacco reference L25
GUS	GUS-RF	CGTCGTCGGTGAACAGGTAT	For qRT-PCR of GUS expressed in tobacco leaves
	GUS-RR	TCATTGTTTGCCTCCCTGCT	For qRT-PCR of GUS expressed in tobacco leaves
5'RACE	AUP	AAGCAGTGGTATCAACGCAGAGTACGCGGGGGGGGGG	For PCR in 5'RACE assay
	NUP	AAGCAGTGGTATCAACGCAGAGT	For PCR in 5'RACE assay
	GSP	ACGGCGTGACATCGGCTTC	For PCR in 5'RACE assay
